# Supplementary material for: A systematic atlas of chaperome deregulation topologies across the human cancer landscape
Source: PLoS Comput Biol. 2018 Jan 2;14(1):e1005890. doi: 10.1371/journal.pcbi.1005890 (PMC5766242; doi:10.1371/journal.pcbi.1005890)
Supplement: S1 Table — Tab S1A. List of 332 human chaperome genes, expert curated by functional ontology groups at six levels of increasing detail (Level 1 = broad >> level 6 = detailed). For each entry, HGNC gene symbol, EntrezID, and functional ontology annotation levels are indicated. Human chaperome as in [4], Tab S1B. List of 43 proteasome genes. For each entry, HGNC gene symbol, EntrezID, and functional ontology annotation levels are indicated. Proteasome complex annotation according to HGNC [39]. (XLSX) [file pcbi.1005890.s006.xlsx]

## Sheet: TABLE S1A_Human_Chaperome
S1 TABLE. FUNCTIONAL ONTOLOGY ANNOTATION
TAB S1A HUMAN CHAPEROME
332 human chaperome genes expert curated into functional groups at six levels of detail as published in Brehme et al, Cell Rep. 2014 (http://www.cell.com/cell-reports/abstract/S2211-1247(14)00825-0).
Gene symbol, EntrezID, and functional ontology annotation levels are indicated.
TAB S1B HUMAN PROTEASOME
43 human proteasome genes according to the HGNC.
Gene symbol, EntrezID, and functional ontology annotation levels are indicated.
Gene	EntrezID	Level1	Level2	CHAP / CO-CHAP	ATP-dependence (Y/N)
CALR	811	Chaperome	ER	CHAP	N
CANX	821	Chaperome	ER	CHAP	N
CLGN	1047	Chaperome	ER	CHAP	N
EDEM1	9695	Chaperome	ER	CHAP	N
EDEM2	55741	Chaperome	ER	CHAP	N
EDEM3	80267	Chaperome	ER	CHAP	N
ERP29	10961	Chaperome	ER	CHAP	N
PTGDS	5730	Chaperome	ER	CHAP	N
SERPINH1	871	Chaperome	ER	CHAP	N
ERLEC1	27248	Chaperome	ER	CHAP	N
PSMG1	8624	Chaperome	ER	CHAP	N
PLOD1	5351	Chaperome	ER	CHAP	N
PLOD2	5352	Chaperome	ER	CHAP	N
PLOD3	8985	Chaperome	ER	CHAP	N
FAXC	84553	Chaperome	ER	CHAP	N
ERP27	121506	Chaperome	ER	CO-CHAP	N
P4HB	5034	Chaperome	ER	CO-CHAP	N
PDIA2	64714	Chaperome	ER	CO-CHAP	N
PDIA3	2923	Chaperome	ER	CO-CHAP	N
PDIA4	9601	Chaperome	ER	CO-CHAP	N
PDIA5	10954	Chaperome	ER	CO-CHAP	N
PDIA6	10130	Chaperome	ER	CO-CHAP	N
PDILT	204474	Chaperome	ER	CO-CHAP	N
ERP44	23071	Chaperome	ER	CO-CHAP	N
PRDX4	10549	Chaperome	ER	CO-CHAP	N
QSOX1	5768	Chaperome	ER	CO-CHAP	N
ERO1L	30001	Chaperome	ER	CO-CHAP	N
ERO1LB	56605	Chaperome	ER	CO-CHAP	N
QSOX2	169714	Chaperome	ER	CO-CHAP	N
TMX1	81542	Chaperome	ER	CO-CHAP	N
TMX2	51075	Chaperome	ER	CO-CHAP	N
TXNDC12	51060	Chaperome	ER	CO-CHAP	N
AGR2	10551	Chaperome	ER	CO-CHAP	N
TMX4	56255	Chaperome	ER	CO-CHAP	N
TXN	7295	Chaperome	ER	CO-CHAP	N
TMX3	54495	Chaperome	ER	CO-CHAP	N
TXNDC11	51061	Chaperome	ER	CO-CHAP	N
TXNDC16	57544	Chaperome	ER	CO-CHAP	N
TXNDC5	81567	Chaperome	ER	CO-CHAP	N
TUSC3	7991	Chaperome	ER	CO-CHAP	N
MZB1	51237	Chaperome	ER	CO-CHAP	N
P4HA3	283208	Chaperome	ER	CO-CHAP	N
VCP	7415	Chaperome	HSP100	CHAP	Y
TOR2A	27433	Chaperome	HSP100	CHAP	Y
TOR3A	64222	Chaperome	HSP100	CHAP	Y
TOR1A	1861	Chaperome	HSP100	CHAP	Y
TOR1B	27348	Chaperome	HSP100	CHAP	Y
TOR4A	54863	Chaperome	HSP100	CHAP	Y
CLPX	10845	Chaperome	HSP100	CHAP	Y
LONP1	9361	Chaperome	HSP100	CHAP	Y
CLPB	81570	Chaperome	HSP100	CHAP	Y
AFG3L2	10939	Chaperome	HSP100	CHAP	Y
BCS1L	617	Chaperome	HSP100	CHAP	Y
ATAD3A	55210	Chaperome	HSP100	CHAP	Y
ATAD3B	83858	Chaperome	HSP100	CHAP	Y
ATAD3C	219293	Chaperome	HSP100	CHAP	Y
DNAJC6	9829	Chaperome	HSP40	CO-CHAP	N
DNAJA1	3301	Chaperome	HSP40	CO-CHAP	N
DNAJA2	10294	Chaperome	HSP40	CO-CHAP	N
DNAJA3	9093	Chaperome	HSP40	CO-CHAP	N
DNAJA4	55466	Chaperome	HSP40	CO-CHAP	N
DNAJB1	3337	Chaperome	HSP40	CO-CHAP	N
DNAJB11	51726	Chaperome	HSP40	CO-CHAP	N
DNAJB12	54788	Chaperome	HSP40	CO-CHAP	N
DNAJB13	374407	Chaperome	HSP40	CO-CHAP	N
DNAJB14	79982	Chaperome	HSP40	CO-CHAP	N
DNAJB2	3300	Chaperome	HSP40	CO-CHAP	N
DNAJB3	414061	Chaperome	HSP40	CO-CHAP	N
DNAJB4	11080	Chaperome	HSP40	CO-CHAP	N
DNAJB5	25822	Chaperome	HSP40	CO-CHAP	N
DNAJB6	10049	Chaperome	HSP40	CO-CHAP	N
DNAJB7	150353	Chaperome	HSP40	CO-CHAP	N
DNAJB8	165721	Chaperome	HSP40	CO-CHAP	N
DNAJB9	4189	Chaperome	HSP40	CO-CHAP	N
DNAJC1	64215	Chaperome	HSP40	CO-CHAP	N
DNAJC10	54431	Chaperome	HSP40	CO-CHAP	N
DNAJC11	55735	Chaperome	HSP40	CO-CHAP	N
DNAJC12	56521	Chaperome	HSP40	CO-CHAP	N
DNAJC13	23317	Chaperome	HSP40	CO-CHAP	N
DNAJC14	85406	Chaperome	HSP40	CO-CHAP	N
DNAJC15	29103	Chaperome	HSP40	CO-CHAP	N
DNAJC16	23341	Chaperome	HSP40	CO-CHAP	N
DNAJC17	55192	Chaperome	HSP40	CO-CHAP	N
DNAJC18	202052	Chaperome	HSP40	CO-CHAP	N
DNAJC19	131118	Chaperome	HSP40	CO-CHAP	N
DNAJC2	27000	Chaperome	HSP40	CO-CHAP	N
DNAJC21	134218	Chaperome	HSP40	CO-CHAP	N
DNAJC22	79962	Chaperome	HSP40	CO-CHAP	N
DNAJC24	120526	Chaperome	HSP40	CO-CHAP	N
DNAJC25	548645	Chaperome	HSP40	CO-CHAP	N
DNAJC27	51277	Chaperome	HSP40	CO-CHAP	N
DNAJC28	54943	Chaperome	HSP40	CO-CHAP	N
DNAJC3	5611	Chaperome	HSP40	CO-CHAP	N
DNAJC30	84277	Chaperome	HSP40	CO-CHAP	N
DNAJC4	3338	Chaperome	HSP40	CO-CHAP	N
DNAJC5	80331	Chaperome	HSP40	CO-CHAP	N
DNAJC5B	85479	Chaperome	HSP40	CO-CHAP	N
DNAJC5G	285126	Chaperome	HSP40	CO-CHAP	N
DNAJC7	7266	Chaperome	HSP40	CO-CHAP	N
DNAJC8	22826	Chaperome	HSP40	CO-CHAP	N
DNAJC9	23234	Chaperome	HSP40	CO-CHAP	N
GAK	2580	Chaperome	HSP40	CO-CHAP	N
HSCB	150274	Chaperome	HSP40	CO-CHAP	N
SEC63	11231	Chaperome	HSP40	CO-CHAP	N
SACS	26278	Chaperome	HSP40	CO-CHAP	N
BBS10	79738	Chaperome	HSP60	CHAP	Y
MKKS	8195	Chaperome	HSP60	CHAP	Y
CCT2	10576	Chaperome	HSP60	CHAP	Y
CCT3	7203	Chaperome	HSP60	CHAP	Y
CCT4	10575	Chaperome	HSP60	CHAP	Y
CCT5	22948	Chaperome	HSP60	CHAP	Y
CCT6A	908	Chaperome	HSP60	CHAP	Y
CCT6B	10693	Chaperome	HSP60	CHAP	Y
CCT7	10574	Chaperome	HSP60	CHAP	Y
CCT8	10694	Chaperome	HSP60	CHAP	Y
CCT8L1P	155100	Chaperome	HSP60	CHAP	Y
CCT8L2	150160	Chaperome	HSP60	CHAP	Y
TCP1	6950	Chaperome	HSP60	CHAP	Y
HSPD1	3329	Chaperome	HSP60	CHAP	Y
HSPE1	3336	Chaperome	HSP60	CO-CHAP	N
HYOU1	10525	Chaperome	HSP70	CHAP	Y
HSPA5	3309	Chaperome	HSP70	CHAP	Y
HSPA4	3308	Chaperome	HSP70	CHAP	Y
HSPA4L	22824	Chaperome	HSP70	CHAP	Y
HSPH1	10808	Chaperome	HSP70	CHAP	Y
HSPA12A	259217	Chaperome	HSP70	CHAP	Y
HSPA12B	116835	Chaperome	HSP70	CHAP	Y
HSPA13	6782	Chaperome	HSP70	CHAP	Y
HSPA14	51182	Chaperome	HSP70	CHAP	Y
HSPA1A	3303	Chaperome	HSP70	CHAP	Y
HSPA1B	3304	Chaperome	HSP70	CHAP	Y
HSPA1L	3305	Chaperome	HSP70	CHAP	Y
HSPA2	3306	Chaperome	HSP70	CHAP	Y
HSPA6	3310	Chaperome	HSP70	CHAP	Y
HSPA8	3312	Chaperome	HSP70	CHAP	Y
HSPA9	3313	Chaperome	HSP70	CHAP	Y
HSPA7	3311	Chaperome	HSP70	CHAP	Y
BAG1	573	Chaperome	HSP70	CO-CHAP	N
BAG2	9532	Chaperome	HSP70	CO-CHAP	N
BAG3	9531	Chaperome	HSP70	CO-CHAP	N
BAG4	9530	Chaperome	HSP70	CO-CHAP	N
BAG5	9529	Chaperome	HSP70	CO-CHAP	N
BAG6	7917	Chaperome	HSP70	CO-CHAP	N
SIL1	64374	Chaperome	HSP70	CO-CHAP	N
GRPEL1	80273	Chaperome	HSP70	CO-CHAP	N
GRPEL2	134266	Chaperome	HSP70	CO-CHAP	N
HSPBP1	23640	Chaperome	HSP70	CO-CHAP	N
HSP90B1	7184	Chaperome	HSP90	CHAP	Y
HSP90AA1	3320	Chaperome	HSP90	CHAP	Y
HSP90AB1	3326	Chaperome	HSP90	CHAP	Y
HSP90AA2	3324	Chaperome	HSP90	CHAP	Y
TRAP1	10131	Chaperome	HSP90	CHAP	Y
AHSA1	10598	Chaperome	HSP90	CO-CHAP	N
AHSA2	130872	Chaperome	HSP90	CO-CHAP	N
NKTR	4820	Chaperome	HSP90	CO-CHAP	N
PPIA	5478	Chaperome	HSP90	CO-CHAP	N
PPIAL4A	653505	Chaperome	HSP90	CO-CHAP	N
PPIB	5479	Chaperome	HSP90	CO-CHAP	N
PPIC	5480	Chaperome	HSP90	CO-CHAP	N
PPID	5481	Chaperome	HSP90	CO-CHAP	N
PPIE	10450	Chaperome	HSP90	CO-CHAP	N
PPIF	10105	Chaperome	HSP90	CO-CHAP	N
PPIG	9360	Chaperome	HSP90	CO-CHAP	N
PPIH	10465	Chaperome	HSP90	CO-CHAP	N
PPIL1	51645	Chaperome	HSP90	CO-CHAP	N
PPIL2	23759	Chaperome	HSP90	CO-CHAP	N
PPIL3	53938	Chaperome	HSP90	CO-CHAP	N
PPIL4	85313	Chaperome	HSP90	CO-CHAP	N
PPIL6	285755	Chaperome	HSP90	CO-CHAP	N
PPWD1	23398	Chaperome	HSP90	CO-CHAP	N
SDCCAG10	10283	Chaperome	HSP90	CO-CHAP	N
PPIAL4G	644591	Chaperome	HSP90	CO-CHAP	N
AIP	9049	Chaperome	HSP90	CO-CHAP	N
AIPL1	23746	Chaperome	HSP90	CO-CHAP	N
FKBP10	60681	Chaperome	HSP90	CO-CHAP	N
FKBP11	51303	Chaperome	HSP90	CO-CHAP	N
FKBP14	55033	Chaperome	HSP90	CO-CHAP	N
FKBP15	23307	Chaperome	HSP90	CO-CHAP	N
FKBP1A	2280	Chaperome	HSP90	CO-CHAP	N
FKBP1B	2281	Chaperome	HSP90	CO-CHAP	N
FKBP1C	642489	Chaperome	HSP90	CO-CHAP	N
FKBP2	2286	Chaperome	HSP90	CO-CHAP	N
FKBP3	2287	Chaperome	HSP90	CO-CHAP	N
FKBP4	2288	Chaperome	HSP90	CO-CHAP	N
FKBP5	2289	Chaperome	HSP90	CO-CHAP	N
FKBP6	8468	Chaperome	HSP90	CO-CHAP	N
FKBP7	51661	Chaperome	HSP90	CO-CHAP	N
FKBP8	23770	Chaperome	HSP90	CO-CHAP	N
FKBP9L	360132	Chaperome	HSP90	CO-CHAP	N
FKBP9	11328	Chaperome	HSP90	CO-CHAP	N
PTGES3	10728	Chaperome	HSP90	CO-CHAP	N
CDC37	11140	Chaperome	HSP90	CO-CHAP	N
CDC37L1	55664	Chaperome	HSP90	CO-CHAP	N
PHB	5245	Chaperome	MITO	CHAP	N
PHB2	11331	Chaperome	MITO	CHAP	N
OPA1	4976	Chaperome	MITO	CHAP	N
NLN	57486	Chaperome	MITO	CHAP	N
TXNRD1	7296	Chaperome	MITO	CO-CHAP	N
TXNRD3	114112	Chaperome	MITO	CO-CHAP	N
C19orf2	8725	Chaperome	PFD	CHAP	N
PDRG1	81572	Chaperome	PFD	CHAP	N
PFDN1	5201	Chaperome	PFD	CHAP	N
PFDN2	5202	Chaperome	PFD	CHAP	N
PFDN4	5203	Chaperome	PFD	CHAP	N
PFDN5	5204	Chaperome	PFD	CHAP	N
PFDN6	10471	Chaperome	PFD	CHAP	N
UXT	8409	Chaperome	PFD	CHAP	N
VBP1	7411	Chaperome	PFD	CHAP	N
CRYAA	1409	Chaperome	sHSP	CHAP	N
CRYAB	1410	Chaperome	sHSP	CHAP	N
HSPB1	3315	Chaperome	sHSP	CHAP	N
HSPB2	3316	Chaperome	sHSP	CHAP	N
HSPB3	8988	Chaperome	sHSP	CHAP	N
HSPB6	126393	Chaperome	sHSP	CHAP	N
HSPB7	27129	Chaperome	sHSP	CHAP	N
HSPB8	26353	Chaperome	sHSP	CHAP	N
HSPB9	94086	Chaperome	sHSP	CHAP	N
ODF1	4956	Chaperome	sHSP	CHAP	N
STUB1	10273	Chaperome	TPR	CO-CHAP	N
TTC8	123016	Chaperome	TPR	CO-CHAP	N
GPSM1	26086	Chaperome	TPR	CO-CHAP	N
LEPREL1	55214	Chaperome	TPR	CO-CHAP	N
P4HA2	8974	Chaperome	TPR	CO-CHAP	N
TMTC2	160335	Chaperome	TPR	CO-CHAP	N
P4HA1	5033	Chaperome	TPR	CO-CHAP	N
STIP1	10963	Chaperome	TPR	CO-CHAP	N
TTC3	7267	Chaperome	TPR	CO-CHAP	N
TMTC1	83857	Chaperome	TPR	CO-CHAP	N
ANAPC5	51433	Chaperome	TPR	CO-CHAP	N
ANAPC7	51434	Chaperome	TPR	CO-CHAP	N
CDC16	8881	Chaperome	TPR	CO-CHAP	N
CDC23	8697	Chaperome	TPR	CO-CHAP	N
CDC27	996	Chaperome	TPR	CO-CHAP	N
PEX5	5830	Chaperome	TPR	CO-CHAP	N
PEX5L	51555	Chaperome	TPR	CO-CHAP	N
RAPSN	5913	Chaperome	TPR	CO-CHAP	N
LONRF1	91694	Chaperome	TPR	CO-CHAP	N
LONRF3	79836	Chaperome	TPR	CO-CHAP	N
SUGT1	10910	Chaperome	TPR	CO-CHAP	N
WDTC1	23038	Chaperome	TPR	CO-CHAP	N
ASPH	444	Chaperome	TPR	CO-CHAP	N
BBS4	585	Chaperome	TPR	CO-CHAP	N
KLC1	3831	Chaperome	TPR	CO-CHAP	N
APPBP2	10513	Chaperome	TPR	CO-CHAP	N
KLC2	64837	Chaperome	TPR	CO-CHAP	N
KLC4	89953	Chaperome	TPR	CO-CHAP	N
KLC3	147700	Chaperome	TPR	CO-CHAP	N
SRP68	6730	Chaperome	TPR	CO-CHAP	N
TOMM70A	9868	Chaperome	TPR	CO-CHAP	N
TOMM34	10953	Chaperome	TPR	CO-CHAP	N
CABIN1	23523	Chaperome	TPR	CO-CHAP	N
CNOT10	25904	Chaperome	TPR	CO-CHAP	N
CRNKL1	51340	Chaperome	TPR	CO-CHAP	N
CTR9	9646	Chaperome	TPR	CO-CHAP	N
DYX1C1	161582	Chaperome	TPR	CO-CHAP	N
FAM10A5	144106	Chaperome	TPR	CO-CHAP	N
FICD	11153	Chaperome	TPR	CO-CHAP	N
FKBPL	63943	Chaperome	TPR	CO-CHAP	N
GPSM2	29899	Chaperome	TPR	CO-CHAP	N
GTF3C3	9330	Chaperome	TPR	CO-CHAP	N
IFIT1	3434	Chaperome	TPR	CO-CHAP	N
IFIT1L	439996	Chaperome	TPR	CO-CHAP	N
IFIT2	3433	Chaperome	TPR	CO-CHAP	N
IFIT3	3437	Chaperome	TPR	CO-CHAP	N
IFIT5	24138	Chaperome	TPR	CO-CHAP	N
IFT88	8100	Chaperome	TPR	CO-CHAP	N
LRP2BP	55805	Chaperome	TPR	CO-CHAP	N
NARG1	80155	Chaperome	TPR	CO-CHAP	N
NARG1L	79612	Chaperome	TPR	CO-CHAP	N
NASP	4678	Chaperome	TPR	CO-CHAP	N
NCF2	4688	Chaperome	TPR	CO-CHAP	N
NFKBIL2	4796	Chaperome	TPR	CO-CHAP	N
NOXA1	10811	Chaperome	TPR	CO-CHAP	N
OGT	8473	Chaperome	TPR	CO-CHAP	N
PDCD11	22984	Chaperome	TPR	CO-CHAP	N
PPP5C	5536	Chaperome	TPR	CO-CHAP	N
PRPF6	24148	Chaperome	TPR	CO-CHAP	N
RPAP3	79657	Chaperome	TPR	CO-CHAP	N
SGTA	6449	Chaperome	TPR	CO-CHAP	N
SGTB	54557	Chaperome	TPR	CO-CHAP	N
SH3TC1	54436	Chaperome	TPR	CO-CHAP	N
SH3TC2	79628	Chaperome	TPR	CO-CHAP	N
SPAG1	6674	Chaperome	TPR	CO-CHAP	N
SRP72	6731	Chaperome	TPR	CO-CHAP	N
TANC1	85461	Chaperome	TPR	CO-CHAP	N
TMTC3	160418	Chaperome	TPR	CO-CHAP	N
TMTC4	84899	Chaperome	TPR	CO-CHAP	N
TTC1	7265	Chaperome	TPR	CO-CHAP	N
TTC12	54970	Chaperome	TPR	CO-CHAP	N
TTC13	79573	Chaperome	TPR	CO-CHAP	N
TTC14	151613	Chaperome	TPR	CO-CHAP	N
TTC15	51112	Chaperome	TPR	CO-CHAP	N
TTC16	158248	Chaperome	TPR	CO-CHAP	N
TTC17	55761	Chaperome	TPR	CO-CHAP	N
TTC18	118491	Chaperome	TPR	CO-CHAP	N
TTC19	54902	Chaperome	TPR	CO-CHAP	N
TTC21A	199223	Chaperome	TPR	CO-CHAP	N
TTC21B	79809	Chaperome	TPR	CO-CHAP	N
TTC22	55001	Chaperome	TPR	CO-CHAP	N
TTC23	64927	Chaperome	TPR	CO-CHAP	N
TTC24	164118	Chaperome	TPR	CO-CHAP	N
TTC25	83538	Chaperome	TPR	CO-CHAP	N
TTC26	79989	Chaperome	TPR	CO-CHAP	N
TTC27	55622	Chaperome	TPR	CO-CHAP	N
TTC28	23331	Chaperome	TPR	CO-CHAP	N
TTC29	83894	Chaperome	TPR	CO-CHAP	N
TTC30A	92104	Chaperome	TPR	CO-CHAP	N
TTC30B	150737	Chaperome	TPR	CO-CHAP	N
TTC32	130502	Chaperome	TPR	CO-CHAP	N
TTC33	23548	Chaperome	TPR	CO-CHAP	N
TTC37	9652	Chaperome	TPR	CO-CHAP	N
TTC39A	22996	Chaperome	TPR	CO-CHAP	N
TTC5	91875	Chaperome	TPR	CO-CHAP	N
TTC6	115669	Chaperome	TPR	CO-CHAP	N
TTC7A	57217	Chaperome	TPR	CO-CHAP	N
TTC7B	145567	Chaperome	TPR	CO-CHAP	N
TTC9	23508	Chaperome	TPR	CO-CHAP	N
TTC9B	148014	Chaperome	TPR	CO-CHAP	N
TTC9C	283237	Chaperome	TPR	CO-CHAP	N
UNC45A	55898	Chaperome	TPR	CO-CHAP	N
UNC45B	146862	Chaperome	TPR	CO-CHAP	N
UTX	7403	Chaperome	TPR	CO-CHAP	N
UTY	7404	Chaperome	TPR	CO-CHAP	N
XAB2	56949	Chaperome	TPR	CO-CHAP	N
ZC3H7B	23264	Chaperome	TPR	CO-CHAP	N
ZMYND12	84217	Chaperome	TPR	CO-CHAP	N
EMC2	9694	Chaperome	TPR	CO-CHAP	N
TTC39B	158219	Chaperome	TPR	CO-CHAP	N
ZFC3H1	196441	Chaperome	TPR	CO-CHAP	N
TTC4	7268	Chaperome	TPR	CO-CHAP	N
TTC36	143941	Chaperome	TPR	CO-CHAP	N
ST13	6767	Chaperome	TPR	CO-CHAP	N

## Sheet: TABLE S1B_Proteasome (HGNC)
S1 TABLE. FUNCTIONAL ONTOLOGY ANNOTATION
TAB S1A HUMAN CHAPEROME
332 human chaperome genes expert curated into functional groups at six levels of detail as published in Brehme et al, Cell Rep. 2014 (http://www.cell.com/cell-reports/abstract/S2211-1247(14)00825-0).
Gene symbol, EntrezID, and functional ontology annotation levels are indicated.
TAB S1B HUMAN PROTEASOME
43 human proteasome genes according to the HGNC.
Gene symbol, EntrezID, and functional ontology annotation levels are indicated.
Gene	EntrezID	Level1	Level2
PSMC1	5700	Proteasome	19S regulatory particle, base
PSMC2	5701	Proteasome	19S regulatory particle, base
PSMC3	5702	Proteasome	19S regulatory particle, base
PSMC4	5704	Proteasome	19S regulatory particle, base
PSMC5	5705	Proteasome	19S regulatory particle, base
PSMC6	5706	Proteasome	19S regulatory particle, base
PSMD1	5707	Proteasome	19S regulatory particle, base
PSMD2	5708	Proteasome	19S regulatory particle, base
PSMD4	5710	Proteasome	19S regulatory particle, base
PSMD3	5709	Proteasome	19S regulatory particle, lid
PSMD6	9861	Proteasome	19S regulatory particle, lid
PSMD7	5713	Proteasome	19S regulatory particle, lid
PSMD8	5714	Proteasome	19S regulatory particle, lid
PSMD11	5717	Proteasome	19S regulatory particle, lid
PSMD12	5718	Proteasome	19S regulatory particle, lid
PSMD13	5719	Proteasome	19S regulatory particle, lid
PSMD14	10213	Proteasome	19S regulatory particle, lid
PSMA1	5682	Proteasome	20S catalytic core
PSMA2	5683	Proteasome	20S catalytic core
PSMA3	5684	Proteasome	20S catalytic core
PSMA4	5685	Proteasome	20S catalytic core
PSMA5	5686	Proteasome	20S catalytic core
PSMA6	5687	Proteasome	20S catalytic core
PSMA7	5688	Proteasome	20S catalytic core
PSMB1	5689	Proteasome	20S catalytic core
PSMB2	5690	Proteasome	20S catalytic core
PSMB3	5691	Proteasome	20S catalytic core
PSMB4	5692	Proteasome	20S catalytic core
PSMB5	5693	Proteasome	20S catalytic core
PSMB6	5694	Proteasome	20S catalytic core
PSMB7	5695	Proteasome	20S catalytic core
PSMB9	5698	Proteasome	i-proteasome / spermatoproteasome
PSMB8	5696	Proteasome	i-proteasome / spermatoproteasome
PSMB10	5699	Proteasome	i-proteasome / spermatoproteasome
PSME1	5720	Proteasome	i-proteasome 11S regulator / PA28
PSME2	5721	Proteasome	i-proteasome 11S regulator / PA28
PSME3	10197	Proteasome	i-proteasome 11S regulator / PA28
PSMA8	143471	Proteasome	spermatoproteasome
PSME4	23198	Proteasome	spermatoproteasome
PSMD5	5711	Proteasome	19S RP assembly chaperone
PSMD9	5715	Proteasome	19S RP assembly chaperone
PSMD10	5716	Proteasome	19S RP assembly chaperone
PSMF1	9491	Proteasome	Regulator_Inhibitor
