# Supplementary material for: A systematic atlas of chaperome deregulation topologies across the human cancer landscape
Source: PLoS Comput Biol. 2018 Jan 2;14(1):e1005890. doi: 10.1371/journal.pcbi.1005890 (PMC5766242; doi:10.1371/journal.pcbi.1005890)
Supplement: S2 Table — Human physical protein-protein interactions (PPIs) were obtained for 332 human chaperome members from curated public databases reporting human PPIs with PSI-MI method annotations (IntAct, BioGrid, MINT, DIP). For each node, Entrez Gene ID and corresponding HGNC symbol, chaperome functional ontology annotation levels 1 and 2, interaction detection method MI code as annotated in the respective source database, and unique methods per PPI following curation, curation evidence level, PMIDs with corresponding literature evidence for each interaction, source databases, and respective MI method IDs are indicated. Tab S2A. 666 curated physical human protein—protein interactions between 220 chaperome nodes supported by any number of evidence, including interactions reported only by one single study (PMID). Tab S2B. 222 curated high-confidence physical human protein—protein interactions between 128 chaperome nodes supported by multiple pieces of evidence, including interactions reported by multiple methods or studies (PMIDs). Tab S2C. 132 curated high-confidence physical human protein—protein interactions between 96 chaperome nodes supported by multiple pieces of evidence, including only interactions reported by multiple methods. (XLSX) [file pcbi.1005890.s007.xlsx]

## Sheet: TABLE S2A_any nb of evidence
S2 TABLE. PROTEOSTASIS NETWORK (PN) PROTEIN PROTEIN INTERACTIONS (PPIs)
Human physical protein-protein interactions (PPIs) were obtained for 332 human chaperome members from curated public databases reporting human PPIs with PSI-MI method annotations (IntAct, BioGrid, MINT, DIP). Downloaded on 23 Dec 2016.
Gene ID and symbol, chaperome functional ontology annotation levels 1 and 2, interaction detection method as annotated in the database and unique methods per PPI following our curation, curation evidence level, PMIDs, reporting databases and respective MI methods IDs are indicated.
TAB S2A
SE-CHAP: 666 curated physical human protein - protein interactions between 220 chaperome members supported by any number of evidence, including interactions reported only by a single study (PMID).
TAB S2B
ME-CHAP: 222 curated high-confidence physical human protein - protein interactions between 128 chaperome members supported by multiple pieces of evidence, including interactions reported by multiple methods and / or studies (PMIDs).
TAB S2C
MM-CHAP: 132 curated high-confidence physical human protein - protein interactions between 96 chaperome members supported by multiple pieces of evidence, including only interactions reported by multiple methods.
TAB S2D
ME-CHAP chaperome family #PPI: protein - protein interaction counts among different chaperones within each families
EntrezID_A	EntrezID_B	Gene_Symbol_A	Gene_Symbol_B	Level1_A	Level2_A	Level1_B	Level2_B	Interaction_detection_method_IDs	Interaction_detection_method_IDs_curated	Curation level	PMID	DB	DB-met_ID
5352	5352	PLOD2	PLOD2	Chaperome	ER	Chaperome	ER	MI:0096		met_pub_single	pubmed:11956192	biogrid	biogrid:MI:0096
5204	5201	PFDN5	PFDN1	Chaperome	PFD	Chaperome	PFD	MI:0004		met_pub_single	pubmed:22844532	biogrid	biogrid:MI:0004
811	821	CALR	CANX	Chaperome	ER	Chaperome	ER	MI:0004		met_pub_single	pubmed:10436013	biogrid	biogrid:MI:0004
3326	6950	HSP90AB1	TCP1	Chaperome	HSP90	Chaperome	HSP60	MI:0004		met_pub_single	pubmed:16263121	biogrid	biogrid:MI:0004
283208	9530	P4HA3	BAG4	Chaperome	ER	Chaperome	HSP70	MI:1112|MI:0397	MI:1112|MI:0397	binary_met_multiple	pubmed:unassigned1304	IntAct	IntAct:MI:1112|||IntAct:MI:0397
3315	91694	HSPB1	LONRF1	Chaperome	sHSP	Chaperome	TPR	MI:0018|MI:0097	MI:0018|MI:0097	binary_met_multiple	pubmed:25277244	biogrid|IntAct	biogrid:MI:0018|||IntAct:MI:0097
64714	30001	PDIA2	ERO1L	Chaperome	ER	Chaperome	ER	MI:0004		met_single_pub_multiple	pubmed:10970843|pubmed:20802462|pubmed:25258311	biogrid	biogrid:MI:0004
1410	8697	CRYAB	CDC23	Chaperome	sHSP	Chaperome	TPR	MI:0004		met_pub_single	pubmed:26186194	biogrid	biogrid:MI:0004
7917	22984	BAG6	PDCD11	Chaperome	HSP70	Chaperome	TPR	MI:0004		met_pub_single	pubmed:26496610	biogrid	biogrid:MI:0004
9530	3310	BAG4	HSPA6	Chaperome	HSP70	Chaperome	HSP70	MI:1112|MI:0397	MI:1112|MI:0397	binary_met_multiple	pubmed:unassigned1304	IntAct	IntAct:MI:1112|||IntAct:MI:0397
147700	64837	KLC3	KLC2	Chaperome	TPR	Chaperome	TPR	MI:0004		met_pub_single	pubmed:26496610	biogrid	biogrid:MI:0004
9049	3326	AIP	HSP90AB1	Chaperome	HSP90	Chaperome	HSP90	MI:0004|MI:0007|MI:0107|MI:0028	MI:0004|MI:0107|MI:0028|MI:0007	binary_met_pub_multiple	pubmed:25036637|pubmed:19375531|pubmed:DIP-14613S|pubmed:21170051	biogrid|MINT|dip	biogrid:MI:0004|||MINT:MI:0007|||dip:MI:0107|MI:0028
2289	3326	FKBP5	HSP90AB1	Chaperome	HSP90	Chaperome	HSP90	MI:0004|MI:0028	MI:0004|MI:0028	met_pub_multiple	pubmed:25036637|pubmed:DIP-14613S|pubmed:21170051	biogrid|dip	biogrid:MI:0004|||dip:MI:0028
821	9695	CANX	EDEM1	Chaperome	ER	Chaperome	ER	MI:0004		met_single_pub_multiple	pubmed:12610305|pubmed:21632540|pubmed:22119785|pubmed:24910992	biogrid	biogrid:MI:0004
6950	10574	TCP1	CCT7	Chaperome	HSP60	Chaperome	HSP60	MI:0004		met_pub_single	pubmed:16085932	biogrid	biogrid:MI:0004
9532	10049	BAG2	DNAJB6	Chaperome	HSP70	Chaperome	HSP40	MI:0004		met_pub_single	pubmed:25036637	biogrid	biogrid:MI:0004
3326	3303	HSP90AB1	HSPA1A	Chaperome	HSP90	Chaperome	HSP70	MI:0004		met_pub_single	pubmed:16263121	biogrid	biogrid:MI:0004
54557	3310	SGTB	HSPA6	Chaperome	TPR	Chaperome	HSP70	MI:0004		met_pub_single	pubmed:26496610	biogrid	biogrid:MI:0004
3320	130872	HSP90AA1	AHSA2	Chaperome	HSP90	Chaperome	HSP90	MI:0004|MI:0096	MI:0004	met_pub_single	pubmed:12504007	biogrid	biogrid:MI:0004|||biogrid:MI:0096
3326	7268	HSP90AB1	TTC4	Chaperome	HSP90	Chaperome	TPR	MI:0004		met_pub_single	pubmed:25036637	biogrid	biogrid:MI:0004
9530	3304	BAG4	HSPA1B	Chaperome	HSP70	Chaperome	HSP70	MI:0004		met_pub_single	pubmed:25036637	biogrid	biogrid:MI:0004
10273	23640	STUB1	HSPBP1	Chaperome	TPR	Chaperome	HSP70	MI:0004		met_single_pub_multiple	pubmed:16207813|pubmed:15215316	biogrid	biogrid:MI:0004
8697	51433	CDC23	ANAPC5	Chaperome	TPR	Chaperome	TPR	MI:0004		met_pub_single	pubmed:26496610	biogrid	biogrid:MI:0004
2289	10049	FKBP5	DNAJB6	Chaperome	HSP90	Chaperome	HSP40	MI:0004		met_pub_single	pubmed:25036637	biogrid	biogrid:MI:0004
3320	283237	HSP90AA1	TTC9C	Chaperome	HSP90	Chaperome	TPR	MI:0004		met_pub_single	pubmed:19875381	biogrid	biogrid:MI:0004
6950	10575	TCP1	CCT4	Chaperome	HSP60	Chaperome	HSP60	MI:0004		met_pub_single	pubmed:16085932	biogrid	biogrid:MI:0004
3320	10598	HSP90AA1	AHSA1	Chaperome	HSP90	Chaperome	HSP90	MI:0004|MI:0096|MI:0018	MI:0004|MI:0018|MI:0096	binary_met_pub_multiple	pubmed:12504007|pubmed:20159553|pubmed:22315411|pubmed:19875381|pubmed:20226818|pubmed:25036637|pubmed:24462205|pubmed:26693507|pubmed:26804907|pubmed:12604615	biogrid|IntAct	biogrid:MI:0004|||biogrid:MI:0096|||biogrid:MI:0018|||IntAct:MI:0018
285755	9530	PPIL6	BAG4	Chaperome	HSP90	Chaperome	HSP70	MI:1112|MI:0397	MI:1112|MI:0397	binary_met_multiple	pubmed:unassigned1304	IntAct	IntAct:MI:1112|||IntAct:MI:0397
10513	30001	APPBP2	ERO1L	Chaperome	TPR	Chaperome	ER	MI:0018|MI:1112|MI:0397|MI:1356	MI:0018|MI:1112|MI:0397|MI:1356	binary_met_multiple	pubmed:25416956	biogrid|IntAct	biogrid:MI:0018|||IntAct:MI:1112|||IntAct:MI:0397|||IntAct:MI:1356
9694	85313	EMC2	PPIL4	Chaperome	TPR	Chaperome	HSP90	MI:0004		met_pub_single	pubmed:26496610	biogrid	biogrid:MI:0004
7917	10273	BAG6	STUB1	Chaperome	HSP70	Chaperome	TPR	MI:0004		met_pub_single	pubmed:24981174	biogrid	biogrid:MI:0004
7415	51434	VCP	ANAPC7	Chaperome	HSP100	Chaperome	TPR	MI:0004		met_pub_single	pubmed:23383273	biogrid	biogrid:MI:0004
3434	80273	IFIT1	GRPEL1	Chaperome	TPR	Chaperome	HSP70	MI:0004		met_pub_single	pubmed:21642987	biogrid	biogrid:MI:0004
8725	9049	C19orf2	AIP	Chaperome	PFD	Chaperome	HSP90	MI:0729		met_pub_single	pubmed:25036637	IntAct	IntAct:MI:0729
89953	3831	KLC4	KLC1	Chaperome	TPR	Chaperome	TPR	MI:0004		met_pub_single	pubmed:26496610	biogrid	biogrid:MI:0004
6950	908	TCP1	CCT6A	Chaperome	HSP60	Chaperome	HSP60	MI:0004		met_pub_single	pubmed:16085932	biogrid	biogrid:MI:0004
6950	10576	TCP1	CCT2	Chaperome	HSP60	Chaperome	HSP60	MI:0004|MI:0276	MI:0004|MI:0276	met_pub_multiple	pubmed:16085932|pubmed:16097032	biogrid|IntAct	biogrid:MI:0004|||IntAct:MI:0276
7415	6950	VCP	TCP1	Chaperome	HSP100	Chaperome	HSP60	MI:0004		met_pub_single	pubmed:23383273	biogrid	biogrid:MI:0004
3315	811	HSPB1	CALR	Chaperome	sHSP	Chaperome	ER	MI:0018|MI:0004|MI:0097|MI:0006	MI:0018|MI:0004|MI:0097|MI:0006	binary_met_multiple	pubmed:25277244	biogrid|IntAct	biogrid:MI:0018|||biogrid:MI:0004|||IntAct:MI:0097|||IntAct:MI:0006
11080	3310	DNAJB4	HSPA6	Chaperome	HSP40	Chaperome	HSP70	MI:0018|MI:0004	MI:0018|MI:0004	binary_met_pub_multiple	pubmed:21988832|pubmed:21231916	biogrid|IntAct	biogrid:MI:0018|||biogrid:MI:0004|||IntAct:MI:0018
2923	5351	PDIA3	PLOD1	Chaperome	ER	Chaperome	ER	MI:0004|MI:0007	MI:0004	met_pub_single	pubmed:17170699	biogrid|MINT	biogrid:MI:0004|||MINT:MI:0007
9531	3305	BAG3	HSPA1L	Chaperome	HSP70	Chaperome	HSP70	MI:0004		met_pub_single	pubmed:23824909	biogrid	biogrid:MI:0004
996	8881	CDC27	CDC16	Chaperome	TPR	Chaperome	TPR	MI:0004|MI:0018|MI:2222|MI:0006	MI:0004|MI:0018|MI:0006	binary_met_pub_multiple	pubmed:12956947|pubmed:9405394|pubmed:9628895|pubmed:10922056|pubmed:14657031|pubmed:9356466|pubmed:22193957|pubmed:17187060|pubmed:20733055|pubmed:16364912|pubmed:16648845|pubmed:26496610|pubmed:25306918|pubmed:24100295|pubmed:27114510|pubmed:unassigned1312|pubmed:DIP-14614S|pubmed:21186364	biogrid|IntAct|dip	biogrid:MI:0004|||biogrid:MI:0018|||IntAct:MI:2222|||dip:MI:0006
3337	3312	DNAJB1	HSPA8	Chaperome	HSP40	Chaperome	HSP70	MI:0096		met_single_pub_multiple	pubmed:10075921|pubmed:11093761	biogrid	biogrid:MI:0096
3320	3304	HSP90AA1	HSPA1B	Chaperome	HSP90	Chaperome	HSP70	MI:0004		met_pub_single	pubmed:21360678	biogrid	biogrid:MI:0004
8468	7411	FKBP6	VBP1	Chaperome	HSP90	Chaperome	PFD	MI:0004		met_pub_single	pubmed:25036637	biogrid	biogrid:MI:0004
3303	3301	HSPA1A	DNAJA1	Chaperome	HSP70	Chaperome	HSP40	MI:0004		met_pub_single	pubmed:21231916	biogrid	biogrid:MI:0004
10598	2289	AHSA1	FKBP5	Chaperome	HSP90	Chaperome	HSP90	MI:0004		met_pub_single	pubmed:25036637	biogrid	biogrid:MI:0004
3326	10728	HSP90AB1	PTGES3	Chaperome	HSP90	Chaperome	HSP90	MI:0018|MI:0004|MI:0096|MI:0729|MI:0077|MI:0069	MI:0018|MI:0004|MI:0096|MI:0729|MI:0077|MI:0069	binary_met_pub_multiple	pubmed:21988832|pubmed:25036637|pubmed:10543959|pubmed:17010336|pubmed:18285346|pubmed:21183720|pubmed:DIP-15202S	biogrid|IntAct|dip	biogrid:MI:0018|||biogrid:MI:0004|||biogrid:MI:0096|||IntAct:MI:0018|||IntAct:MI:0729|||dip:MI:0077|MI:0069
3320	3320	HSP90AA1	HSP90AA1	Chaperome	HSP90	Chaperome	HSP90	MI:0018|MI:0004|MI:0096|MI:0398|MI:0030|MI:0276|MI:0729|MI:0071|MI:0013	MI:0018|MI:0004|MI:0096|MI:0030|MI:0276|MI:0729|MI:0071|MI:0013|MI:0398	binary_met_pub_multiple	pubmed:16169070|pubmed:21360678|pubmed:12853476|pubmed:8289821|pubmed:25036637|pubmed:DIP-14636S|pubmed:7588731|pubmed:DIP-305S|pubmed:21460846	biogrid|IntAct|UniProt|dip	biogrid:MI:0018|||biogrid:MI:0004|||biogrid:MI:0096|||IntAct:MI:0398|||UniProt:MI:0030|||UniProt:MI:0276|||IntAct:MI:0729|||dip:MI:0071|MI:0013
10963	51182	STIP1	HSPA14	Chaperome	TPR	Chaperome	HSP70	MI:0096		met_pub_single	pubmed:10786835	biogrid	biogrid:MI:0096
3312	10808	HSPA8	HSPH1	Chaperome	HSP70	Chaperome	HSP70	MI:0004		met_pub_single	pubmed:25036637	biogrid	biogrid:MI:0004
2288	10728	FKBP4	PTGES3	Chaperome	HSP90	Chaperome	HSP90	MI:0004		met_single_pub_multiple	pubmed:25036637|pubmed:11413142	biogrid	biogrid:MI:0004
8409	8409	UXT	UXT	Chaperome	PFD	Chaperome	PFD	MI:0018		met_pub_single	pubmed:17635584	IntAct	IntAct:MI:0018
5730	5730	PTGDS	PTGDS	Chaperome	ER	Chaperome	ER	MI:0415		met_pub_single	pubmed:12627223	biogrid	biogrid:MI:0415
7415	10694	VCP	CCT8	Chaperome	HSP100	Chaperome	HSP60	MI:0004		met_pub_single	pubmed:23383273	biogrid	biogrid:MI:0004
9531	10273	BAG3	STUB1	Chaperome	HSP70	Chaperome	TPR	MI:0004|MI:0729	MI:0004	met_single_pub_multiple	pubmed:25036637|pubmed:26496610	biogrid|IntAct	biogrid:MI:0004|||IntAct:MI:0729
1861	27348	TOR1A	TOR1B	Chaperome	HSP100	Chaperome	HSP100	MI:0004		met_pub_single	pubmed:15147511	biogrid	biogrid:MI:0004
79657	3326	RPAP3	HSP90AB1	Chaperome	TPR	Chaperome	HSP90	MI:0004|MI:0729|MI:0096	MI:0004|MI:0729|MI:0096	binary_met_pub_multiple	pubmed:17643375|pubmed:25036637|pubmed:DIP-16877S|pubmed:24794838	biogrid|IntAct|dip	biogrid:MI:0004|||IntAct:MI:0729|||dip:MI:0096
7415	908	VCP	CCT6A	Chaperome	HSP100	Chaperome	HSP60	MI:0004		met_pub_single	pubmed:23383273	biogrid	biogrid:MI:0004
10576	3320	CCT2	HSP90AA1	Chaperome	HSP60	Chaperome	HSP90	MI:0004		met_pub_single	pubmed:23190606	biogrid	biogrid:MI:0004
9531	5913	BAG3	RAPSN	Chaperome	HSP70	Chaperome	TPR	MI:0004		met_pub_single	pubmed:23824909	biogrid	biogrid:MI:0004
7917	55466	BAG6	DNAJA4	Chaperome	HSP70	Chaperome	HSP40	MI:0004		met_pub_single	pubmed:26496610	biogrid	biogrid:MI:0004
6950	7203	TCP1	CCT3	Chaperome	HSP60	Chaperome	HSP60	MI:0004		met_pub_single	pubmed:16085932	biogrid	biogrid:MI:0004
2288	10963	FKBP4	STIP1	Chaperome	HSP90	Chaperome	TPR	MI:0096		met_pub_single	pubmed:21170051	biogrid	biogrid:MI:0096
6449	3320	SGTA	HSP90AA1	Chaperome	TPR	Chaperome	HSP90	MI:0047|MI:0096	MI:0047|MI:0096	binary_met_pub_multiple	pubmed:12482202|pubmed:24753260	biogrid	biogrid:MI:0047|||biogrid:MI:0096
79989	7415	TTC26	VCP	Chaperome	TPR	Chaperome	HSP100	MI:0004		met_pub_single	pubmed:26389662	biogrid	biogrid:MI:0004
3433	10294	IFIT2	DNAJA2	Chaperome	TPR	Chaperome	HSP40	MI:0004		met_pub_single	pubmed:21642987	biogrid	biogrid:MI:0004
3315	9868	HSPB1	TOMM70A	Chaperome	sHSP	Chaperome	TPR	MI:0018|MI:0097	MI:0018|MI:0097	binary_met_multiple	pubmed:25277244	biogrid|IntAct	biogrid:MI:0018|||IntAct:MI:0097
3303	11080	HSPA1A	DNAJB4	Chaperome	HSP70	Chaperome	HSP40	MI:0004		met_pub_single	pubmed:21231916	biogrid	biogrid:MI:0004
54557	7917	SGTB	BAG6	Chaperome	TPR	Chaperome	HSP70	MI:0004		met_pub_single	pubmed:26496610	biogrid	biogrid:MI:0004
9530	3312	BAG4	HSPA8	Chaperome	HSP70	Chaperome	HSP70	MI:0096|MI:0004|MI:1112|MI:0397	MI:0096|MI:1112|MI:0397|MI:0004	binary_met_pub_multiple	pubmed:11909948|pubmed:25036637|pubmed:unassigned1304	biogrid|IntAct	biogrid:MI:0096|||biogrid:MI:0004|||IntAct:MI:1112|||IntAct:MI:0397
6449	6449	SGTA	SGTA	Chaperome	TPR	Chaperome	TPR	MI:0729		met_pub_single	pubmed:25036637	IntAct	IntAct:MI:0729
3320	55664	HSP90AA1	CDC37L1	Chaperome	HSP90	Chaperome	HSP90	MI:0004|MI:0729	MI:0004	met_single_pub_multiple	pubmed:19875381|pubmed:25036637|pubmed:26496610|pubmed:11413142	biogrid|IntAct	biogrid:MI:0004|||IntAct:MI:0729
5536	3304	PPP5C	HSPA1B	Chaperome	TPR	Chaperome	HSP70	MI:0004		met_pub_single	pubmed:21360678	biogrid	biogrid:MI:0004
8195	10575	MKKS	CCT4	Chaperome	HSP60	Chaperome	HSP60	MI:0007		met_single_pub_multiple	pubmed:DIP-16085S|pubmed:20080638	dip	dip:MI:0007
3312	7415	HSPA8	VCP	Chaperome	HSP70	Chaperome	HSP100	MI:0004		met_single_pub_multiple	pubmed:16621797|pubmed:23383273	biogrid	biogrid:MI:0004
9531	5034	BAG3	P4HB	Chaperome	HSP70	Chaperome	ER	MI:0004		met_pub_single	pubmed:23824909	biogrid	biogrid:MI:0004
54557	5479	SGTB	PPIB	Chaperome	TPR	Chaperome	HSP90	MI:0018		met_pub_single	pubmed:21516116	biogrid|MINT	biogrid:MI:0018|||MINT:MI:0018
64215	3309	DNAJC1	HSPA5	Chaperome	HSP40	Chaperome	HSP70	MI:0096		met_pub_single	pubmed:26085089	biogrid	biogrid:MI:0096
11140	3312	CDC37	HSPA8	Chaperome	HSP90	Chaperome	HSP70	MI:0004		met_pub_single	pubmed:24189400	biogrid	biogrid:MI:0004
146862	10598	UNC45B	AHSA1	Chaperome	TPR	Chaperome	HSP90	MI:0004		met_pub_single	pubmed:25036637	biogrid	biogrid:MI:0004
4796	10910	NFKBIL2	SUGT1	Chaperome	TPR	Chaperome	TPR	MI:0004		met_pub_single	pubmed:21113133	biogrid	biogrid:MI:0004
3308	10513	HSPA4	APPBP2	Chaperome	HSP70	Chaperome	TPR	MI:0018|MI:1112|MI:0397|MI:1356	MI:0018|MI:1112|MI:0397|MI:1356	binary_met_pub_multiple	pubmed:25416956|pubmed:unassigned1304	biogrid|IntAct	biogrid:MI:0018|||IntAct:MI:1112|||IntAct:MI:0397|||IntAct:MI:1356
8725	8725	C19orf2	C19orf2	Chaperome	PFD	Chaperome	PFD	MI:0096		met_pub_single	pubmed:15367675	biogrid	biogrid:MI:0096
147700	3831	KLC3	KLC1	Chaperome	TPR	Chaperome	TPR	MI:0004		met_pub_single	pubmed:26496610	biogrid	biogrid:MI:0004
7415	25904	VCP	CNOT10	Chaperome	HSP100	Chaperome	TPR	MI:0004		met_pub_single	pubmed:23383273	biogrid	biogrid:MI:0004
10549	10130	PRDX4	PDIA6	Chaperome	ER	Chaperome	ER	MI:0415		met_pub_single	pubmed:21057456	MINT	MINT:MI:0415
871	7917	SERPINH1	BAG6	Chaperome	ER	Chaperome	HSP70	MI:0018		met_pub_single	pubmed:21900206	biogrid	biogrid:MI:0018
9531	1410	BAG3	CRYAB	Chaperome	HSP70	Chaperome	sHSP	MI:0004|MI:0096	MI:0004	met_single_pub_multiple	pubmed:21423662|pubmed:26186194	biogrid	biogrid:MI:0004|||biogrid:MI:0096
9049	11140	AIP	CDC37	Chaperome	HSP90	Chaperome	HSP90	MI:0004		met_pub_single	pubmed:25036637	biogrid	biogrid:MI:0004
10598	5481	AHSA1	PPID	Chaperome	HSP90	Chaperome	HSP90	MI:0004		met_pub_single	pubmed:25036637	biogrid	biogrid:MI:0004
23770	3326	FKBP8	HSP90AB1	Chaperome	HSP90	Chaperome	HSP90	MI:0729|MI:0007	MI:0729|MI:0007	binary_met_multiple	pubmed:25036637	IntAct	IntAct:MI:0729|||IntAct:MI:0007
10910	9049	SUGT1	AIP	Chaperome	TPR	Chaperome	HSP90	MI:0004		met_pub_single	pubmed:25036637	biogrid	biogrid:MI:0004
3308	7265	HSPA4	TTC1	Chaperome	HSP70	Chaperome	TPR	MI:0096|MI:0004	MI:0096	met_pub_single	pubmed:14503850	biogrid	biogrid:MI:0096|||biogrid:MI:0004
1410	1410	CRYAB	CRYAB	Chaperome	sHSP	Chaperome	sHSP	MI:0018|MI:0096|MI:0004|MI:0055|MI:0077|MI:0006|MI:0397|MI:0826|MI:0069|MI:0028|MI:0020|MI:0410|MI:0071|MI:0038|MI:0030	MI:0018|MI:0096|MI:0004|MI:0055|MI:0077|MI:0006|MI:0826|MI:0069|MI:0028|MI:0020|MI:0410|MI:0071|MI:0038|MI:0030|MI:0397	binary_met_pub_multiple	pubmed:10625651|pubmed:11700327|pubmed:16480679|pubmed:12601044|pubmed:19140694|pubmed:17075130|pubmed:18941542|pubmed:22143763|pubmed:18639655|pubmed:18330356|pubmed:25416956|pubmed:25449278|pubmed:23188086|pubmed:DIP-11587S|pubmed:DIP-15438S|pubmed:DIP-14381S|pubmed:20802487|pubmed:19651604|pubmed:24183572|pubmed:21464278|pubmed:22153508|pubmed:DIP-16396S|pubmed:DIP-14578S|pubmed:DIP-15240S|pub…	biogrid|MINT|UniProt|IntAct|dip	biogrid:MI:0018|||biogrid:MI:0096|||biogrid:MI:0004|||biogrid:MI:0055|||MINT:MI:0077|||UniProt:MI:0018|||UniProt:MI:0006|||IntAct:MI:0397|||dip:MI:0018|MI:0826|MI:0069|MI:0028|MI:0020|MI:0077|MI:0410|MI:0071|MI:0038|MI:0030
3320	3305	HSP90AA1	HSPA1L	Chaperome	HSP90	Chaperome	HSP70	MI:0004		met_pub_single	pubmed:19875381	biogrid	biogrid:MI:0004
56605	5034	ERO1LB	P4HB	Chaperome	ER	Chaperome	ER	MI:0004|MI:0007	MI:0004	met_single_pub_multiple	pubmed:11847130|pubmed:11707400|pubmed:20802462	biogrid|MINT	biogrid:MI:0004|||MINT:MI:0007
11140	9361	CDC37	LONP1	Chaperome	HSP90	Chaperome	HSP100	MI:0018|MI:0397	MI:0018	met_pub_single_binary	pubmed:21163940	biogrid|IntAct	biogrid:MI:0018|||IntAct:MI:0397
79657	81572	RPAP3	PDRG1	Chaperome	TPR	Chaperome	PFD	MI:0004		met_single_pub_multiple	pubmed:17643375|pubmed:19450687|pubmed:25036637	biogrid	biogrid:MI:0004
29899	29899	GPSM2	GPSM2	Chaperome	TPR	Chaperome	TPR	MI:0018|MI:0096|MI:0055	MI:0018|MI:0096|MI:0055	binary_met_multiple	pubmed:15537540	UniProt	UniProt:MI:0018|||UniProt:MI:0096|||UniProt:MI:0055
23759	3320	PPIL2	HSP90AA1	Chaperome	HSP90	Chaperome	HSP90	MI:0004		met_pub_single	pubmed:15189447	biogrid	biogrid:MI:0004
10273	3310	STUB1	HSPA6	Chaperome	TPR	Chaperome	HSP70	MI:0007		met_pub_single	pubmed:16293251	MINT	MINT:MI:0007
7415	7268	VCP	TTC4	Chaperome	HSP100	Chaperome	TPR	MI:0004		met_pub_single	pubmed:23383273	biogrid	biogrid:MI:0004
26086	26086	GPSM1	GPSM1	Chaperome	TPR	Chaperome	TPR	MI:0018|MI:0397	MI:0018	met_pub_single_binary	pubmed:25416956	biogrid|IntAct	biogrid:MI:0018|||IntAct:MI:0397
26353	27129	HSPB8	HSPB7	Chaperome	sHSP	Chaperome	sHSP	MI:0018|MI:0004|MI:0398|MI:0007|MI:0055|MI:1112|MI:0397|MI:1356	MI:0018|MI:0004|MI:0007|MI:0055|MI:0398|MI:1112|MI:0397|MI:1356	binary_met_pub_multiple	pubmed:16189514|pubmed:14594798|pubmed:25416956|pubmed:unassigned1304	biogrid|IntAct	biogrid:MI:0018|||biogrid:MI:0004|||IntAct:MI:0398|||IntAct:MI:0018|||IntAct:MI:0007|||IntAct:MI:0055|||IntAct:MI:1112|||IntAct:MI:0397|||IntAct:MI:1356
5536	3320	PPP5C	HSP90AA1	Chaperome	TPR	Chaperome	HSP90	MI:0004|MI:0096|MI:0686|MI:0007	MI:0004|MI:0096|MI:0007	met_pub_multiple	pubmed:15383005|pubmed:9195923|pubmed:20661446|pubmed:19875381|pubmed:16531226|pubmed:21360678|pubmed:21235734|pubmed:25036637|pubmed:26496610|pubmed:19740745	biogrid|IntAct	biogrid:MI:0004|||biogrid:MI:0096|||biogrid:MI:0686|||IntAct:MI:0007
996	5536	CDC27	PPP5C	Chaperome	TPR	Chaperome	TPR	MI:0096		met_pub_single	pubmed:9405394	biogrid	biogrid:MI:0096
2580	3312	GAK	HSPA8	Chaperome	HSP40	Chaperome	HSP70	MI:0007		met_pub_single	pubmed:24510904	IntAct	IntAct:MI:0007
3316	3316	HSPB2	HSPB2	Chaperome	sHSP	Chaperome	sHSP	MI:0018|MI:0004	MI:0018|MI:0004	binary_met_pub_multiple	pubmed:10625651|pubmed:26465331	biogrid	biogrid:MI:0018|||biogrid:MI:0004
9532	3308	BAG2	HSPA4	Chaperome	HSP70	Chaperome	HSP70	MI:0096		met_pub_single	pubmed:16169850	biogrid	biogrid:MI:0096
10450	56949	PPIE	XAB2	Chaperome	HSP90	Chaperome	TPR	MI:0018|MI:0004|MI:0007|MI:0398|MI:1112|MI:0397|MI:1356	MI:0018|MI:0004|MI:0007|MI:0398|MI:1112|MI:0397|MI:1356	binary_met_pub_multiple	pubmed:16189514|pubmed:22365833|pubmed:25416956|pubmed:26186194	biogrid|MINT|IntAct	biogrid:MI:0018|||biogrid:MI:0004|||MINT:MI:0018|||MINT:MI:0007|||IntAct:MI:0398|||IntAct:MI:1112|||IntAct:MI:0397|||IntAct:MI:1356
3326	11140	HSP90AB1	CDC37	Chaperome	HSP90	Chaperome	HSP90	MI:0004|MI:0729|MI:0007	MI:0004|MI:0729|MI:0007	binary_met_pub_multiple	pubmed:23428871|pubmed:25036637|pubmed:26496610|pubmed:24189400|pubmed:22939624	biogrid|IntAct	biogrid:MI:0004|||IntAct:MI:0729|||IntAct:MI:0007
55664	3303	CDC37L1	HSPA1A	Chaperome	HSP90	Chaperome	HSP70	MI:0004		met_pub_single	pubmed:11413142	biogrid	biogrid:MI:0004
10598	3309	AHSA1	HSPA5	Chaperome	HSP90	Chaperome	HSP70	MI:0004		met_pub_single	pubmed:26693507	biogrid	biogrid:MI:0004
3303	150353	HSPA1A	DNAJB7	Chaperome	HSP70	Chaperome	HSP40	MI:0004		met_pub_single	pubmed:21231916	biogrid	biogrid:MI:0004
7415	3309	VCP	HSPA5	Chaperome	HSP100	Chaperome	HSP70	MI:0004		met_pub_single	pubmed:23383273	biogrid	biogrid:MI:0004
23770	8468	FKBP8	FKBP6	Chaperome	HSP90	Chaperome	HSP90	MI:0007		met_pub_single	pubmed:26567527	HPIDb	HPIDb:MI:0007
5730	3320	PTGDS	HSP90AA1	Chaperome	ER	Chaperome	HSP90	MI:0004|MI:0096	MI:0004	met_pub_single	pubmed:24493589	biogrid	biogrid:MI:0004|||biogrid:MI:0096
10598	3312	AHSA1	HSPA8	Chaperome	HSP90	Chaperome	HSP70	MI:0004		met_pub_single	pubmed:26693507	biogrid	biogrid:MI:0004
8195	10576	MKKS	CCT2	Chaperome	HSP60	Chaperome	HSP60	MI:0007		met_single_pub_multiple	pubmed:DIP-16085S|pubmed:20080638	dip	dip:MI:0007
5536	3308	PPP5C	HSPA4	Chaperome	TPR	Chaperome	HSP70	MI:0004		met_pub_single	pubmed:15383005	biogrid	biogrid:MI:0004
3306	23640	HSPA2	HSPBP1	Chaperome	HSP70	Chaperome	HSP70	MI:0018|MI:0398|MI:0397|MI:1112|MI:1356	MI:0018|MI:0398|MI:0397|MI:1356|MI:1112	binary_met_pub_multiple	pubmed:16189514|pubmed:16713569|pubmed:25416956	biogrid|IntAct	biogrid:MI:0018|||IntAct:MI:0398|||IntAct:MI:0397|||IntAct:MI:1112|||IntAct:MI:1356
8468	10728	FKBP6	PTGES3	Chaperome	HSP90	Chaperome	HSP90	MI:0004		met_pub_single	pubmed:25036637	biogrid	biogrid:MI:0004
10598	10575	AHSA1	CCT4	Chaperome	HSP90	Chaperome	HSP60	MI:0004		met_pub_single	pubmed:26693507	biogrid	biogrid:MI:0004
3326	10598	HSP90AB1	AHSA1	Chaperome	HSP90	Chaperome	HSP90	MI:0096|MI:0004|MI:0071	MI:0096|MI:0071|MI:0004	met_pub_multiple	pubmed:20226818|pubmed:25036637|pubmed:26693507|pubmed:20618441	biogrid|MINT	biogrid:MI:0096|||biogrid:MI:0004|||MINT:MI:0071
1861	821	TOR1A	CANX	Chaperome	HSP100	Chaperome	ER	MI:0004		met_single_pub_multiple	pubmed:19651773|pubmed:23569223|pubmed:26186194	biogrid	biogrid:MI:0004
23770	23770	FKBP8	FKBP8	Chaperome	HSP90	Chaperome	HSP90	MI:0004|MI:0007	MI:0004	met_pub_single	pubmed:17024179	biogrid|MINT	biogrid:MI:0004|||MINT:MI:0007
10273	3337	STUB1	DNAJB1	Chaperome	TPR	Chaperome	HSP40	MI:0096|MI:0004|MI:0018	MI:0096|MI:0018|MI:0004	binary_met_multiple	pubmed:10330192	biogrid	biogrid:MI:0096|||biogrid:MI:0004|||biogrid:MI:0018
7415	9330	VCP	GTF3C3	Chaperome	HSP100	Chaperome	TPR	MI:0004		met_pub_single	pubmed:23383273	biogrid	biogrid:MI:0004
3320	7268	HSP90AA1	TTC4	Chaperome	HSP90	Chaperome	TPR	MI:0004		met_single_pub_multiple	pubmed:19875381|pubmed:21360678|pubmed:25036637	biogrid	biogrid:MI:0004
79657	8409	RPAP3	UXT	Chaperome	TPR	Chaperome	PFD	MI:0004|MI:0729	MI:0004	met_single_pub_multiple	pubmed:17643375|pubmed:19450687|pubmed:25036637	biogrid|IntAct	biogrid:MI:0004|||IntAct:MI:0729
7917	53938	BAG6	PPIL3	Chaperome	HSP70	Chaperome	HSP90	MI:0004		met_pub_single	pubmed:26496610	biogrid	biogrid:MI:0004
10273	9532	STUB1	BAG2	Chaperome	TPR	Chaperome	HSP70	MI:0096|MI:0004|MI:0729	MI:0096|MI:0729|MI:0004	binary_met_pub_multiple	pubmed:16169850|pubmed:16207813|pubmed:25036637	biogrid|IntAct	biogrid:MI:0096|||biogrid:MI:0004|||IntAct:MI:0729
3320	9532	HSP90AA1	BAG2	Chaperome	HSP90	Chaperome	HSP70	MI:0004		met_pub_single	pubmed:19875381	biogrid	biogrid:MI:0004
89953	64837	KLC4	KLC2	Chaperome	TPR	Chaperome	TPR	MI:0004		met_pub_single	pubmed:26496610	biogrid	biogrid:MI:0004
3309	64374	HSPA5	SIL1	Chaperome	HSP70	Chaperome	HSP70	MI:0004|MI:0018	MI:0004|MI:0018	binary_met_pub_multiple	pubmed:12356756|pubmed:25877869	biogrid	biogrid:MI:0004|||biogrid:MI:0018
55664	2289	CDC37L1	FKBP5	Chaperome	HSP90	Chaperome	HSP90	MI:0004		met_pub_single	pubmed:25036637	biogrid	biogrid:MI:0004
51726	3312	DNAJB11	HSPA8	Chaperome	HSP40	Chaperome	HSP70	MI:0004		met_pub_single	pubmed:11584023	biogrid	biogrid:MI:0004
64222	3309	TOR3A	HSPA5	Chaperome	HSP100	Chaperome	HSP70	MI:0004		met_pub_single	pubmed:26186194	biogrid	biogrid:MI:0004
9531	3326	BAG3	HSP90AB1	Chaperome	HSP70	Chaperome	HSP90	MI:0004		met_pub_single	pubmed:23824909	biogrid	biogrid:MI:0004
8697	8697	CDC23	CDC23	Chaperome	TPR	Chaperome	TPR	MI:0018|MI:0397	MI:0018	met_pub_single_binary	pubmed:25416956	biogrid|IntAct	biogrid:MI:0018|||IntAct:MI:0397
10273	3306	STUB1	HSPA2	Chaperome	TPR	Chaperome	HSP70	MI:0004		met_pub_single	pubmed:25036637	biogrid	biogrid:MI:0004
9529	23317	BAG5	DNAJC13	Chaperome	HSP70	Chaperome	HSP40	MI:0004		met_pub_single	pubmed:26186194	biogrid	biogrid:MI:0004
3315	10728	HSPB1	PTGES3	Chaperome	sHSP	Chaperome	HSP90	MI:0018|MI:0097	MI:0018|MI:0097	binary_met_multiple	pubmed:25277244	biogrid|IntAct	biogrid:MI:0018|||IntAct:MI:0097
9532	3337	BAG2	DNAJB1	Chaperome	HSP70	Chaperome	HSP40	MI:0004		met_pub_single	pubmed:25036637	biogrid	biogrid:MI:0004
79982	3312	DNAJB14	HSPA8	Chaperome	HSP40	Chaperome	HSP70	MI:0004		met_pub_single	pubmed:23018488	biogrid	biogrid:MI:0004
3309	7184	HSPA5	HSP90B1	Chaperome	HSP70	Chaperome	HSP90	MI:0004		met_pub_single	pubmed:26496610	biogrid	biogrid:MI:0004
79738	7203	BBS10	CCT3	Chaperome	HSP60	Chaperome	HSP60	MI:0071		met_pub_single	pubmed:20080638	IntAct	IntAct:MI:0071
3304	23640	HSPA1B	HSPBP1	Chaperome	HSP70	Chaperome	HSP70	MI:0018		met_pub_single	pubmed:16713569	biogrid	biogrid:MI:0018
3309	10808	HSPA5	HSPH1	Chaperome	HSP70	Chaperome	HSP70	MI:0004		met_pub_single	pubmed:26496610	biogrid	biogrid:MI:0004
6449	51060	SGTA	TXNDC12	Chaperome	TPR	Chaperome	ER	MI:0018|MI:1112|MI:0397|MI:1356	MI:0018|MI:1112|MI:0397|MI:1356	binary_met_multiple	pubmed:25416956	biogrid|IntAct	biogrid:MI:0018|||IntAct:MI:1112|||IntAct:MI:0397|||IntAct:MI:1356
5034	10549	P4HB	PRDX4	Chaperome	ER	Chaperome	ER	MI:0415		met_pub_single	pubmed:21057456	MINT	MINT:MI:0415
3306	146862	HSPA2	UNC45B	Chaperome	HSP70	Chaperome	TPR	MI:0729		met_pub_single	pubmed:25036637	IntAct	IntAct:MI:0729
9530	3308	BAG4	HSPA4	Chaperome	HSP70	Chaperome	HSP70	MI:0004		met_pub_single	pubmed:14559896	biogrid	biogrid:MI:0004
5202	5202	PFDN2	PFDN2	Chaperome	PFD	Chaperome	PFD	MI:0729		met_pub_single	pubmed:25036637	IntAct	IntAct:MI:0729
81572	5202	PDRG1	PFDN2	Chaperome	PFD	Chaperome	PFD	MI:0729		met_pub_single	pubmed:25036637	IntAct	IntAct:MI:0729
3303	25822	HSPA1A	DNAJB5	Chaperome	HSP70	Chaperome	HSP40	MI:0004		met_pub_single	pubmed:21231916	biogrid	biogrid:MI:0004
5536	10963	PPP5C	STIP1	Chaperome	TPR	Chaperome	TPR	MI:0004		met_pub_single	pubmed:21360678	biogrid	biogrid:MI:0004
3434	3437	IFIT1	IFIT3	Chaperome	TPR	Chaperome	TPR	MI:0018|MI:0004|MI:0096|MI:0398|MI:0071|MI:0007|MI:1112|MI:0397|MI:1356|MI:2215	MI:0018|MI:0004|MI:0096|MI:0071|MI:0007|MI:0398|MI:1112|MI:0397|MI:1356	binary_met_pub_multiple	pubmed:16189514|pubmed:21642987|pubmed:25416956|pubmed:21516116|pubmed:27107012	biogrid|IntAct	biogrid:MI:0018|||biogrid:MI:0004|||biogrid:MI:0096|||IntAct:MI:0398|||IntAct:MI:0071|||IntAct:MI:0007|||IntAct:MI:1112|||IntAct:MI:0397|||IntAct:MI:1356|||IntAct:MI:2215
3434	24138	IFIT1	IFIT5	Chaperome	TPR	Chaperome	TPR	MI:0004|MI:0096	MI:0004	met_pub_single	pubmed:21642987	biogrid	biogrid:MI:0004|||biogrid:MI:0096
2289	10910	FKBP5	SUGT1	Chaperome	HSP90	Chaperome	TPR	MI:0004		met_pub_single	pubmed:25036637	biogrid	biogrid:MI:0004
9530	3337	BAG4	DNAJB1	Chaperome	HSP70	Chaperome	HSP40	MI:0004		met_pub_single	pubmed:25036637	biogrid	biogrid:MI:0004
4796	4796	NFKBIL2	NFKBIL2	Chaperome	TPR	Chaperome	TPR	MI:0004		met_single_pub_multiple	pubmed:21055985|pubmed:21113133	biogrid	biogrid:MI:0004
27000	27000	DNAJC2	DNAJC2	Chaperome	HSP40	Chaperome	HSP40	MI:0071		met_single_pub_multiple	pubmed:DIP-16218S|pubmed:21179169	dip	dip:MI:0071
2288	10910	FKBP4	SUGT1	Chaperome	HSP90	Chaperome	TPR	MI:0004		met_pub_single	pubmed:25036637	biogrid	biogrid:MI:0004
10049	26353	DNAJB6	HSPB8	Chaperome	HSP40	Chaperome	sHSP	MI:0004		met_pub_single	pubmed:22366786	biogrid	biogrid:MI:0004
147700	89953	KLC3	KLC4	Chaperome	TPR	Chaperome	TPR	MI:0004		met_pub_single	pubmed:26496610	biogrid	biogrid:MI:0004
3320	81572	HSP90AA1	PDRG1	Chaperome	HSP90	Chaperome	PFD	MI:0004		met_pub_single	pubmed:21360678	biogrid	biogrid:MI:0004
6449	51661	SGTA	FKBP7	Chaperome	TPR	Chaperome	HSP90	MI:0018|MI:1112|MI:0397|MI:1356	MI:0018|MI:1112|MI:0397|MI:1356	binary_met_multiple	pubmed:25416956	biogrid|IntAct	biogrid:MI:0018|||IntAct:MI:1112|||IntAct:MI:0397|||IntAct:MI:1356
3433	3437	IFIT2	IFIT3	Chaperome	TPR	Chaperome	TPR	MI:0018|MI:0004|MI:0007	MI:0018|MI:0004|MI:0007	binary_met_pub_multiple	pubmed:16189514|pubmed:21642987	biogrid|IntAct	biogrid:MI:0018|||biogrid:MI:0004|||IntAct:MI:0007
2923	2923	PDIA3	PDIA3	Chaperome	ER	Chaperome	ER	MI:0114		met_single_pub_multiple	pubmed:DIP-4437S|pubmed:16905107	dip	dip:MI:0114
10598	3329	AHSA1	HSPD1	Chaperome	HSP90	Chaperome	HSP60	MI:0004		met_pub_single	pubmed:26693507	biogrid	biogrid:MI:0004
79657	79657	RPAP3	RPAP3	Chaperome	TPR	Chaperome	TPR	MI:0729		met_pub_single	pubmed:25036637	IntAct	IntAct:MI:0729
3315	134218	HSPB1	DNAJC21	Chaperome	sHSP	Chaperome	HSP40	MI:0018|MI:0097	MI:0018|MI:0097	binary_met_multiple	pubmed:25277244	biogrid|IntAct	biogrid:MI:0018|||IntAct:MI:0097
8725	10963	C19orf2	STIP1	Chaperome	PFD	Chaperome	TPR	MI:0729		met_pub_single	pubmed:25036637	IntAct	IntAct:MI:0729
9694	11331	EMC2	PHB2	Chaperome	TPR	Chaperome	MITO	MI:0004		met_pub_single	pubmed:26496610	biogrid	biogrid:MI:0004
6950	8195	TCP1	MKKS	Chaperome	HSP60	Chaperome	HSP60	MI:0007		met_single_pub_multiple	pubmed:DIP-16085S|pubmed:20080638	dip	dip:MI:0007
3315	7267	HSPB1	TTC3	Chaperome	sHSP	Chaperome	TPR	MI:0018|MI:0097	MI:0018|MI:0097	binary_met_multiple	pubmed:25277244	biogrid|IntAct	biogrid:MI:0018|||IntAct:MI:0097
9868	3320	TOMM70A	HSP90AA1	Chaperome	TPR	Chaperome	HSP90	MI:0004|MI:0096	MI:0004	met_pub_single	pubmed:20628368	biogrid	biogrid:MI:0004|||biogrid:MI:0096
3434	439996	IFIT1	IFIT1L	Chaperome	TPR	Chaperome	TPR	MI:0004		met_pub_single	pubmed:21642987	biogrid	biogrid:MI:0004
7415	54431	VCP	DNAJC10	Chaperome	HSP100	Chaperome	HSP40	MI:0004		met_pub_single	pubmed:18400946	biogrid	biogrid:MI:0004
9530	10273	BAG4	STUB1	Chaperome	HSP70	Chaperome	TPR	MI:0004		met_pub_single	pubmed:25036637	biogrid	biogrid:MI:0004
10963	10049	STIP1	DNAJB6	Chaperome	TPR	Chaperome	HSP40	MI:0004		met_pub_single	pubmed:25036637	biogrid	biogrid:MI:0004
10273	3308	STUB1	HSPA4	Chaperome	TPR	Chaperome	HSP70	MI:0096|MI:0004|MI:0018|MI:0415	MI:0096|MI:0018|MI:0415|MI:0004	binary_met_pub_multiple	pubmed:10330192|pubmed:16169850|pubmed:15538384|pubmed:19196961|pubmed:19648119|pubmed:17317785|pubmed:21454478|pubmed:20146531|pubmed:19913553|pubmed:21549100|pubmed:20704274|pubmed:18784277|pubmed:19940151|pubmed:21518764|pubmed:12574167|pubmed:21358815|pubmed:20349136|pubmed:16275660|pubmed:19892702|pubmed:18436529|pubmed:16293251|pubmed:14532117|pubmed:21775628|pubmed:22824801|pubmed:21325980…	biogrid	biogrid:MI:0096|||biogrid:MI:0004|||biogrid:MI:0018|||biogrid:MI:0415
10576	7184	CCT2	HSP90B1	Chaperome	HSP60	Chaperome	HSP90	MI:0096		met_pub_single	pubmed:23190606	biogrid	biogrid:MI:0096
10598	2288	AHSA1	FKBP4	Chaperome	HSP90	Chaperome	HSP90	MI:0004		met_pub_single	pubmed:25036637	biogrid	biogrid:MI:0004
5480	6449	PPIC	SGTA	Chaperome	HSP90	Chaperome	TPR	MI:0018|MI:1112|MI:0397|MI:1356	MI:0018|MI:1112|MI:0397|MI:1356	binary_met_pub_multiple	pubmed:25416956|pubmed:unassigned1304	biogrid|IntAct	biogrid:MI:0018|||IntAct:MI:1112|||IntAct:MI:0397|||IntAct:MI:1356
10598	3303	AHSA1	HSPA1A	Chaperome	HSP90	Chaperome	HSP70	MI:0004		met_pub_single	pubmed:26693507	biogrid	biogrid:MI:0004
150737	92104	TTC30B	TTC30A	Chaperome	TPR	Chaperome	TPR	MI:2222		met_pub_single	pubmed:unassigned1312	IntAct	IntAct:MI:2222
3434	3326	IFIT1	HSP90AB1	Chaperome	TPR	Chaperome	HSP90	MI:0004		met_pub_single	pubmed:21642987	biogrid	biogrid:MI:0004
3320	79657	HSP90AA1	RPAP3	Chaperome	HSP90	Chaperome	TPR	MI:0004|MI:0096|MI:0729|MI:0114|MI:0065	MI:0004|MI:0114|MI:0065|MI:0096|MI:0729	binary_met_pub_multiple	pubmed:19875381|pubmed:21360678|pubmed:24794838|pubmed:25036637|pubmed:DIP-16877S	biogrid|IntAct|dip	biogrid:MI:0004|||biogrid:MI:0096|||IntAct:MI:0729|||dip:MI:0114|MI:0065
55898	3326	UNC45A	HSP90AB1	Chaperome	TPR	Chaperome	HSP90	MI:0096|MI:0007	MI:0096|MI:0007	met_pub_multiple	pubmed:18285346|pubmed:25036637	biogrid|IntAct	biogrid:MI:0096|||IntAct:MI:0007
5481	10728	PPID	PTGES3	Chaperome	HSP90	Chaperome	HSP90	MI:0004		met_single_pub_multiple	pubmed:25036637|pubmed:11413142	biogrid	biogrid:MI:0004
6449	54788	SGTA	DNAJB12	Chaperome	TPR	Chaperome	HSP40	MI:0004		met_pub_single	pubmed:25036637	biogrid	biogrid:MI:0004
30001	5034	ERO1L	P4HB	Chaperome	ER	Chaperome	ER	MI:0004|MI:0019|MI:0007|MI:0006	MI:0004|MI:0019|MI:0007|MI:0006	met_pub_multiple	pubmed:11847130|pubmed:11707400|pubmed:10970843|pubmed:20802462	biogrid|MINT	biogrid:MI:0004|||MINT:MI:0019|||MINT:MI:0007|||MINT:MI:0006
10808	3306	HSPH1	HSPA2	Chaperome	HSP70	Chaperome	HSP70	MI:0729		met_pub_single	pubmed:25036637	IntAct	IntAct:MI:0729
5204	3306	PFDN5	HSPA2	Chaperome	PFD	Chaperome	HSP70	MI:0729		met_pub_single	pubmed:25036637	IntAct	IntAct:MI:0729
26353	26353	HSPB8	HSPB8	Chaperome	sHSP	Chaperome	sHSP	MI:0018|MI:0004|MI:0007|MI:0030	MI:0018|MI:0004|MI:0007|MI:0030	binary_met_multiple	pubmed:14594798	biogrid|IntAct	biogrid:MI:0018|||biogrid:MI:0004|||IntAct:MI:0018|||IntAct:MI:0007|||IntAct:MI:0030
1410	3315	CRYAB	HSPB1	Chaperome	sHSP	Chaperome	sHSP	MI:0096|MI:0018|MI:0004|MI:0077|MI:0006	MI:0096|MI:0018|MI:0077|MI:0006|MI:0004	binary_met_pub_multiple	pubmed:1560006|pubmed:11700327|pubmed:12601044|pubmed:17916631|pubmed:20863832|pubmed:23188086|pubmed:23532854|pubmed:18330356|pubmed:26186194|pubmed:DIP-11587S	biogrid|MINT|UniProt|dip	biogrid:MI:0096|||biogrid:MI:0018|||biogrid:MI:0004|||MINT:MI:0096|||MINT:MI:0077|||UniProt:MI:0006|||dip:MI:0018
10963	3320	STIP1	HSP90AA1	Chaperome	TPR	Chaperome	HSP90	MI:0096|MI:0004|MI:0030|MI:0071	MI:0096|MI:0030|MI:0071|MI:0004	binary_met_pub_multiple	pubmed:10786835|pubmed:9452498|pubmed:20159553|pubmed:21170051|pubmed:20704274|pubmed:22315411|pubmed:22729780|pubmed:19875381|pubmed:21360678|pubmed:21235734|pubmed:11877417|pubmed:25036637|pubmed:24462205|pubmed:10642522|pubmed:26496610|pubmed:19996313|pubmed:18285346|pubmed:26804907|pubmed:11413142|pubmed:24949977	biogrid|IntAct	biogrid:MI:0096|||biogrid:MI:0004|||IntAct:MI:0030|||IntAct:MI:0071
79738	6950	BBS10	TCP1	Chaperome	HSP60	Chaperome	HSP60	MI:0071		met_pub_single	pubmed:20080638	IntAct	IntAct:MI:0071
2288	3308	FKBP4	HSPA4	Chaperome	HSP90	Chaperome	HSP70	MI:0096		met_pub_single	pubmed:10642522	biogrid	biogrid:MI:0096
51661	51661	FKBP7	FKBP7	Chaperome	HSP90	Chaperome	HSP90	MI:0232		met_pub_single	pubmed:22665516	IntAct	IntAct:MI:0232
10273	10049	STUB1	DNAJB6	Chaperome	TPR	Chaperome	HSP40	MI:0004		met_single_pub_multiple	pubmed:25036637|pubmed:22366786	biogrid	biogrid:MI:0004
9093	10273	DNAJA3	STUB1	Chaperome	HSP40	Chaperome	TPR	MI:0004		met_pub_single	pubmed:21710689	biogrid	biogrid:MI:0004
3437	7295	IFIT3	TXN	Chaperome	TPR	Chaperome	ER	MI:0004		met_pub_single	pubmed:21642987	biogrid	biogrid:MI:0004
147700	7917	KLC3	BAG6	Chaperome	TPR	Chaperome	HSP70	MI:0004		met_pub_single	pubmed:26496610	biogrid	biogrid:MI:0004
9531	10049	BAG3	DNAJB6	Chaperome	HSP70	Chaperome	HSP40	MI:0004		met_single_pub_multiple	pubmed:25036637|pubmed:22366786	biogrid	biogrid:MI:0004
11140	24138	CDC37	IFIT5	Chaperome	HSP90	Chaperome	TPR	MI:0018|MI:0397	MI:0018	met_pub_single_binary	pubmed:21163940	biogrid|IntAct	biogrid:MI:0018|||IntAct:MI:0397
3303	9530	HSPA1A	BAG4	Chaperome	HSP70	Chaperome	HSP70	MI:0729		met_pub_single	pubmed:25036637	IntAct	IntAct:MI:0729
996	996	CDC27	CDC27	Chaperome	TPR	Chaperome	TPR	MI:0004		met_single_pub_multiple	pubmed:21335556|pubmed:16648845|pubmed:22100920	biogrid	biogrid:MI:0004
54557	53938	SGTB	PPIL3	Chaperome	TPR	Chaperome	HSP90	MI:0004		met_pub_single	pubmed:26496610	biogrid	biogrid:MI:0004
11140	11140	CDC37	CDC37	Chaperome	HSP90	Chaperome	HSP90	MI:0090|MI:0096|MI:0004	MI:0090|MI:0096|MI:0004	binary_met_pub_multiple	pubmed:21675959|pubmed:11916974|pubmed:24189400	biogrid	biogrid:MI:0090|||biogrid:MI:0096|||biogrid:MI:0004
7415	10574	VCP	CCT7	Chaperome	HSP100	Chaperome	HSP60	MI:0004		met_pub_single	pubmed:23383273	biogrid	biogrid:MI:0004
3320	23264	HSP90AA1	ZC3H7B	Chaperome	HSP90	Chaperome	TPR	MI:0004		met_pub_single	pubmed:22939624	biogrid	biogrid:MI:0004
8468	5202	FKBP6	PFDN2	Chaperome	HSP90	Chaperome	PFD	MI:0004		met_pub_single	pubmed:25036637	biogrid	biogrid:MI:0004
146862	3326	UNC45B	HSP90AB1	Chaperome	TPR	Chaperome	HSP90	MI:0004|MI:0729|MI:0007	MI:0004|MI:0729|MI:0007	binary_met_multiple	pubmed:25036637	biogrid|IntAct	biogrid:MI:0004|||IntAct:MI:0729|||IntAct:MI:0007
9531	11080	BAG3	DNAJB4	Chaperome	HSP70	Chaperome	HSP40	MI:0004		met_pub_single	pubmed:23824909	biogrid	biogrid:MI:0004
6730	6730	SRP68	SRP68	Chaperome	TPR	Chaperome	TPR	MI:0114		met_single_pub_multiple	pubmed:DIP-17403S|pubmed:24700861	dip	dip:MI:0114
8881	51433	CDC16	ANAPC5	Chaperome	TPR	Chaperome	TPR	MI:0004		met_pub_single	pubmed:26496610	biogrid	biogrid:MI:0004
6767	573	ST13	BAG1	Chaperome	TPR	Chaperome	HSP70	MI:0047|MI:0107	MI:0047|MI:0107	binary_met_multiple	pubmed:11741305	MINT	MINT:MI:0047|||MINT:MI:0107
55664	11140	CDC37L1	CDC37	Chaperome	HSP90	Chaperome	HSP90	MI:0004		met_pub_single	pubmed:25036637	biogrid	biogrid:MI:0004
7415	10575	VCP	CCT4	Chaperome	HSP100	Chaperome	HSP60	MI:0004		met_pub_single	pubmed:23383273	biogrid	biogrid:MI:0004
23759	23759	PPIL2	PPIL2	Chaperome	HSP90	Chaperome	HSP90	MI:0018		met_pub_single	pubmed:8660300	biogrid	biogrid:MI:0018
8195	3320	MKKS	HSP90AA1	Chaperome	HSP60	Chaperome	HSP90	MI:0004		met_pub_single	pubmed:18094050	biogrid	biogrid:MI:0004
9530	3320	BAG4	HSP90AA1	Chaperome	HSP70	Chaperome	HSP90	MI:0004		met_pub_single	pubmed:14559896	biogrid	biogrid:MI:0004
165721	3300	DNAJB8	DNAJB2	Chaperome	HSP40	Chaperome	HSP40	MI:0004		met_pub_single	pubmed:26186194	biogrid	biogrid:MI:0004
23746	23307	AIPL1	FKBP15	Chaperome	HSP90	Chaperome	HSP90	MI:2222		met_pub_single	pubmed:unassigned1312	IntAct	IntAct:MI:2222
3312	7266	HSPA8	DNAJC7	Chaperome	HSP70	Chaperome	HSP40	MI:0096|MI:0004	MI:0096	met_single_pub_multiple	pubmed:10567422|pubmed:26496610	biogrid	biogrid:MI:0096|||biogrid:MI:0004
6449	22824	SGTA	HSPA4L	Chaperome	TPR	Chaperome	HSP70	MI:0004		met_pub_single	pubmed:25036637	biogrid	biogrid:MI:0004
6449	3312	SGTA	HSPA8	Chaperome	TPR	Chaperome	HSP70	MI:0004|MI:0096|MI:0018	MI:0004|MI:0018|MI:0096	binary_met_pub_multiple	pubmed:16777091|pubmed:23246001|pubmed:10567422|pubmed:21988832	biogrid|IntAct	biogrid:MI:0004|||biogrid:MI:0096|||biogrid:MI:0018|||IntAct:MI:0018
11080	3337	DNAJB4	DNAJB1	Chaperome	HSP40	Chaperome	HSP40	MI:0004		met_pub_single	pubmed:26186194	biogrid	biogrid:MI:0004
811	2923	CALR	PDIA3	Chaperome	ER	Chaperome	ER	MI:0004|MI:0096|MI:0030	MI:0004|MI:0030|MI:0096	binary_met_pub_multiple	pubmed:10436013|pubmed:12052826	biogrid|MINT	biogrid:MI:0004|||biogrid:MI:0096|||MINT:MI:0030
54557	6782	SGTB	HSPA13	Chaperome	TPR	Chaperome	HSP70	MI:1112|MI:0397	MI:1112|MI:0397	binary_met_multiple	pubmed:unassigned1304	IntAct	IntAct:MI:1112|||IntAct:MI:0397
3312	9532	HSPA8	BAG2	Chaperome	HSP70	Chaperome	HSP70	MI:0018|MI:0096|MI:0004	MI:0018|MI:0096|MI:0004	binary_met_pub_multiple	pubmed:9873016|pubmed:16207813|pubmed:22365833|pubmed:25036637	biogrid|MINT	biogrid:MI:0018|||biogrid:MI:0096|||biogrid:MI:0004|||MINT:MI:0018
9530	7266	BAG4	DNAJC7	Chaperome	HSP70	Chaperome	HSP40	MI:0004|MI:0729	MI:0004	met_pub_single	pubmed:25036637	biogrid|IntAct	biogrid:MI:0004|||IntAct:MI:0729
64837	3831	KLC2	KLC1	Chaperome	TPR	Chaperome	TPR	MI:0004		met_pub_single	pubmed:26496610	biogrid	biogrid:MI:0004
55466	3301	DNAJA4	DNAJA1	Chaperome	HSP40	Chaperome	HSP40	MI:0004		met_pub_single	pubmed:25036637	biogrid	biogrid:MI:0004
3315	51434	HSPB1	ANAPC7	Chaperome	sHSP	Chaperome	TPR	MI:0018|MI:0097	MI:0018|MI:0097	binary_met_multiple	pubmed:25277244	biogrid|IntAct	biogrid:MI:0018|||IntAct:MI:0097
9361	9361	LONP1	LONP1	Chaperome	HSP100	Chaperome	HSP100	MI:0030		met_pub_single	pubmed:24520911	MINT	MINT:MI:0030
11140	3337	CDC37	DNAJB1	Chaperome	HSP90	Chaperome	HSP40	MI:0018|MI:0004|MI:0397	MI:0018|MI:0004|MI:0397	binary_met_pub_multiple	pubmed:21163940|pubmed:25036637	biogrid|IntAct	biogrid:MI:0018|||biogrid:MI:0004|||IntAct:MI:0397
169714	7265	QSOX2	TTC1	Chaperome	ER	Chaperome	TPR	MI:0004		met_pub_single	pubmed:26496610	biogrid	biogrid:MI:0004
3312	10049	HSPA8	DNAJB6	Chaperome	HSP70	Chaperome	HSP40	MI:0004|MI:0018	MI:0004|MI:0018	binary_met_pub_multiple	pubmed:25036637|pubmed:10954706	biogrid|IntAct	biogrid:MI:0004|||IntAct:MI:0018
9531	9532	BAG3	BAG2	Chaperome	HSP70	Chaperome	HSP70	MI:0004		met_pub_single	pubmed:23824909	biogrid	biogrid:MI:0004
3315	3320	HSPB1	HSP90AA1	Chaperome	sHSP	Chaperome	HSP90	MI:0018|MI:0097	MI:0018|MI:0097	binary_met_multiple	pubmed:25277244	biogrid|IntAct	biogrid:MI:0018|||IntAct:MI:0097
126393	3315	HSPB6	HSPB1	Chaperome	sHSP	Chaperome	sHSP	MI:0004		met_pub_single	pubmed:26186194	biogrid	biogrid:MI:0004
7415	3303	VCP	HSPA1A	Chaperome	HSP100	Chaperome	HSP70	MI:0004		met_pub_single	pubmed:23383273	biogrid	biogrid:MI:0004
9530	3305	BAG4	HSPA1L	Chaperome	HSP70	Chaperome	HSP70	MI:0004|MI:1112|MI:0397	MI:0004|MI:1112|MI:0397	binary_met_pub_multiple	pubmed:25036637|pubmed:unassigned1304	biogrid|IntAct	biogrid:MI:0004|||IntAct:MI:1112|||IntAct:MI:0397
3309	54431	HSPA5	DNAJC10	Chaperome	HSP70	Chaperome	HSP40	MI:0096|MI:0004	MI:0096	met_single_pub_multiple	pubmed:12411443|pubmed:18400946|pubmed:24189400	biogrid	biogrid:MI:0096|||biogrid:MI:0004
56605	64714	ERO1LB	PDIA2	Chaperome	ER	Chaperome	ER	MI:0004		met_pub_single	pubmed:20802462	biogrid	biogrid:MI:0004
5204	81572	PFDN5	PDRG1	Chaperome	PFD	Chaperome	PFD	MI:0729		met_pub_single	pubmed:25036637	IntAct	IntAct:MI:0729
80331	3308	DNAJC5	HSPA4	Chaperome	HSP40	Chaperome	HSP70	MI:0004		met_pub_single	pubmed:19098309	biogrid	biogrid:MI:0004
3303	10049	HSPA1A	DNAJB6	Chaperome	HSP70	Chaperome	HSP40	MI:0004		met_pub_single	pubmed:21231916	biogrid	biogrid:MI:0004
11140	10953	CDC37	TOMM34	Chaperome	HSP90	Chaperome	TPR	MI:0004		met_pub_single	pubmed:25036637	biogrid	biogrid:MI:0004
3320	6767	HSP90AA1	ST13	Chaperome	HSP90	Chaperome	TPR	MI:0004|MI:0096	MI:0004	met_single_pub_multiple	pubmed:19875381|pubmed:10642522	biogrid	biogrid:MI:0004|||biogrid:MI:0096
996	8697	CDC27	CDC23	Chaperome	TPR	Chaperome	TPR	MI:0004|MI:2222		met_single_pub_multiple	pubmed:12956947|pubmed:10922056|pubmed:14657031|pubmed:22193957|pubmed:17942546|pubmed:16364912|pubmed:22792066|pubmed:22280307|pubmed:16648845|pubmed:20686030|pubmed:26496610|pubmed:27114510|pubmed:unassigned1312	biogrid|IntAct	biogrid:MI:0004|||IntAct:MI:2222
23770	10910	FKBP8	SUGT1	Chaperome	HSP90	Chaperome	TPR	MI:0004		met_pub_single	pubmed:25036637	biogrid	biogrid:MI:0004
3309	3303	HSPA5	HSPA1A	Chaperome	HSP70	Chaperome	HSP70	MI:0004		met_pub_single	pubmed:26496610	biogrid	biogrid:MI:0004
2289	3320	FKBP5	HSP90AA1	Chaperome	HSP90	Chaperome	HSP90	MI:0004|MI:0096	MI:0004	met_single_pub_multiple	pubmed:9001212|pubmed:21170051|pubmed:20661446|pubmed:19875381|pubmed:21360678|pubmed:21235734|pubmed:25036637|pubmed:10642522|pubmed:20048054	biogrid	biogrid:MI:0004|||biogrid:MI:0096
11140	283237	CDC37	TTC9C	Chaperome	HSP90	Chaperome	TPR	MI:0004		met_pub_single	pubmed:25036637	biogrid	biogrid:MI:0004
79989	8100	TTC26	IFT88	Chaperome	TPR	Chaperome	TPR	MI:2222		met_pub_single	pubmed:unassigned1312	IntAct	IntAct:MI:2222
3310	10049	HSPA6	DNAJB6	Chaperome	HSP70	Chaperome	HSP40	MI:0004		met_pub_single	pubmed:21231916	biogrid	biogrid:MI:0004
3320	7415	HSP90AA1	VCP	Chaperome	HSP90	Chaperome	HSP100	MI:0004		met_single_pub_multiple	pubmed:16621797|pubmed:23383273	biogrid	biogrid:MI:0004
11140	55898	CDC37	UNC45A	Chaperome	HSP90	Chaperome	TPR	MI:0004		met_pub_single	pubmed:25036637	biogrid	biogrid:MI:0004
1410	3316	CRYAB	HSPB2	Chaperome	sHSP	Chaperome	sHSP	MI:0018|MI:0004|MI:0096|MI:0077	MI:0018|MI:0004|MI:0096|MI:0077	binary_met_pub_multiple	pubmed:10625651|pubmed:12601044|pubmed:23188086|pubmed:23532854|pubmed:26465331	biogrid|MINT	biogrid:MI:0018|||biogrid:MI:0004|||biogrid:MI:0096|||MINT:MI:0077
6767	3312	ST13	HSPA8	Chaperome	TPR	Chaperome	HSP70	MI:0096|MI:0004	MI:0096	met_single_pub_multiple	pubmed:11687574|pubmed:11093761|pubmed:25036637	biogrid	biogrid:MI:0096|||biogrid:MI:0004
8409	8725	UXT	C19orf2	Chaperome	PFD	Chaperome	PFD	MI:0004|MI:0096	MI:0004	met_single_pub_multiple	pubmed:21730289|pubmed:14615539	biogrid	biogrid:MI:0004|||biogrid:MI:0096
8195	7203	MKKS	CCT3	Chaperome	HSP60	Chaperome	HSP60	MI:0007		met_single_pub_multiple	pubmed:DIP-16085S|pubmed:20080638	dip	dip:MI:0007
1409	1410	CRYAA	CRYAB	Chaperome	sHSP	Chaperome	sHSP	MI:0018|MI:0004|MI:0055|MI:0096	MI:0018|MI:0004|MI:0055|MI:0096	binary_met_pub_multiple	pubmed:11700327|pubmed:16142923|pubmed:12601044|pubmed:18401461|pubmed:17260942|pubmed:22427585|pubmed:18639655|pubmed:16760894|pubmed:23188086|pubmed:25416956|pubmed:22085609|pubmed:25694240	biogrid	biogrid:MI:0018|||biogrid:MI:0004|||biogrid:MI:0055|||biogrid:MI:0096
150737	8100	TTC30B	IFT88	Chaperome	TPR	Chaperome	TPR	MI:2222		met_pub_single	pubmed:unassigned1312	IntAct	IntAct:MI:2222
10465	10465	PPIH	PPIH	Chaperome	HSP90	Chaperome	HSP90	MI:0018		met_pub_single	pubmed:16723661	biogrid	biogrid:MI:0018
8468	11140	FKBP6	CDC37	Chaperome	HSP90	Chaperome	HSP90	MI:0004		met_pub_single	pubmed:25036637	biogrid	biogrid:MI:0004
3320	5481	HSP90AA1	PPID	Chaperome	HSP90	Chaperome	HSP90	MI:0004|MI:0096	MI:0004	met_single_pub_multiple	pubmed:20661446|pubmed:20188096|pubmed:10642522	biogrid	biogrid:MI:0004|||biogrid:MI:0096
3320	10294	HSP90AA1	DNAJA2	Chaperome	HSP90	Chaperome	HSP40	MI:0004		met_pub_single	pubmed:21360678	biogrid	biogrid:MI:0004
3437	24138	IFIT3	IFIT5	Chaperome	TPR	Chaperome	TPR	MI:0018|MI:0004|MI:0397	MI:0018|MI:0004|MI:0397	binary_met_pub_multiple	pubmed:21163940|pubmed:21642987	biogrid|IntAct	biogrid:MI:0018|||biogrid:MI:0004|||IntAct:MI:0397
8881	8697	CDC16	CDC23	Chaperome	TPR	Chaperome	TPR	MI:0004|MI:2222		met_single_pub_multiple	pubmed:26496610|pubmed:unassigned1312	biogrid|IntAct	biogrid:MI:0004|||IntAct:MI:2222
10273	3329	STUB1	HSPD1	Chaperome	TPR	Chaperome	HSP60	MI:0004		met_pub_single	pubmed:17317785	biogrid	biogrid:MI:0004
8195	3312	MKKS	HSPA8	Chaperome	HSP60	Chaperome	HSP70	MI:0004		met_pub_single	pubmed:18094050	biogrid	biogrid:MI:0004
3310	25822	HSPA6	DNAJB5	Chaperome	HSP70	Chaperome	HSP40	MI:0004		met_pub_single	pubmed:21231916	biogrid	biogrid:MI:0004
9531	26353	BAG3	HSPB8	Chaperome	HSP70	Chaperome	sHSP	MI:0018|MI:0004|MI:0398|MI:0729|MI:1112|MI:0397	MI:0018|MI:0004|MI:0729|MI:0398|MI:1112|MI:0397	binary_met_pub_multiple	pubmed:16189514|pubmed:25036637|pubmed:21516116|pubmed:26496610|pubmed:unassigned1304	biogrid|MINT|IntAct	biogrid:MI:0018|||biogrid:MI:0004|||MINT:MI:0018|||IntAct:MI:0398|||IntAct:MI:0729|||IntAct:MI:1112|||IntAct:MI:0397
10273	3303	STUB1	HSPA1A	Chaperome	TPR	Chaperome	HSP70	MI:0096|MI:0004	MI:0096	met_single_pub_multiple	pubmed:10330192|pubmed:12150907|pubmed:23271055|pubmed:23904609	biogrid	biogrid:MI:0096|||biogrid:MI:0004
10728	5536	PTGES3	PPP5C	Chaperome	HSP90	Chaperome	TPR	MI:0004		met_single_pub_multiple	pubmed:20661446|pubmed:25036637	biogrid	biogrid:MI:0004
8468	8468	FKBP6	FKBP6	Chaperome	HSP90	Chaperome	HSP90	MI:0007		met_pub_single	pubmed:26567527	HPIDb	HPIDb:MI:0007
3308	3337	HSPA4	DNAJB1	Chaperome	HSP70	Chaperome	HSP40	MI:0096|MI:0004	MI:0096	met_pub_single	pubmed:14503850	biogrid	biogrid:MI:0096|||biogrid:MI:0004
3315	2288	HSPB1	FKBP4	Chaperome	sHSP	Chaperome	HSP90	MI:0018|MI:0004|MI:0097|MI:0006	MI:0018|MI:0004|MI:0097|MI:0006	binary_met_multiple	pubmed:25277244	biogrid|IntAct	biogrid:MI:0018|||biogrid:MI:0004|||IntAct:MI:0097|||IntAct:MI:0006
8195	3308	MKKS	HSPA4	Chaperome	HSP60	Chaperome	HSP70	MI:0004		met_pub_single	pubmed:18094050	biogrid	biogrid:MI:0004
3315	6731	HSPB1	SRP72	Chaperome	sHSP	Chaperome	TPR	MI:0018|MI:0097	MI:0018|MI:0097	binary_met_multiple	pubmed:25277244	biogrid|IntAct	biogrid:MI:0018|||IntAct:MI:0097
5481	3312	PPID	HSPA8	Chaperome	HSP90	Chaperome	HSP70	MI:0096		met_pub_single	pubmed:15497503	biogrid	biogrid:MI:0096
79657	8725	RPAP3	C19orf2	Chaperome	TPR	Chaperome	PFD	MI:0004|MI:0729	MI:0004	met_single_pub_multiple	pubmed:17643375|pubmed:19450687|pubmed:25036637	biogrid|IntAct	biogrid:MI:0004|||IntAct:MI:0729
54557	55466	SGTB	DNAJA4	Chaperome	TPR	Chaperome	HSP40	MI:0004		met_pub_single	pubmed:26496610	biogrid	biogrid:MI:0004
8468	8725	FKBP6	C19orf2	Chaperome	HSP90	Chaperome	PFD	MI:0729		met_pub_single	pubmed:25036637	IntAct	IntAct:MI:0729
10728	9049	PTGES3	AIP	Chaperome	HSP90	Chaperome	HSP90	MI:0004|MI:0096	MI:0004	met_single_pub_multiple	pubmed:20661446|pubmed:25036637|pubmed:11013261	biogrid	biogrid:MI:0004|||biogrid:MI:0096
7184	5479	HSP90B1	PPIB	Chaperome	HSP90	Chaperome	HSP90	MI:0077		met_pub_single	pubmed:22665516	IntAct	IntAct:MI:0077
10273	3312	STUB1	HSPA8	Chaperome	TPR	Chaperome	HSP70	MI:0096|MI:0004|MI:0018|MI:0415|MI:0686|MI:0007|MI:0065|MI:0049|MI:0077|MI:0114	MI:0096|MI:0018|MI:0415|MI:0007|MI:0065|MI:0049|MI:0077|MI:0114|MI:0004	binary_met_pub_multiple	pubmed:10330192|pubmed:15538384|pubmed:11557750|pubmed:21454478|pubmed:20618441|pubmed:21911421|pubmed:15198682|pubmed:16275660|pubmed:16293251|pubmed:16207813|pubmed:15215316|pubmed:11146634|pubmed:23865999|pubmed:23990462|pubmed:18988734|pubmed:25036637|pubmed:25258038|pubmed:17178836|pubmed:25684577|pubmed:26232501|pubmed:DIP-17442S	biogrid|MINT|IntAct|dip	biogrid:MI:0096|||biogrid:MI:0004|||biogrid:MI:0018|||biogrid:MI:0415|||biogrid:MI:0686|||MINT:MI:0007|||MINT:MI:0065|||IntAct:MI:0049|||IntAct:MI:0096|||IntAct:MI:0018|||dip:MI:0077|MI:0114|MI:0096
11140	10598	CDC37	AHSA1	Chaperome	HSP90	Chaperome	HSP90	MI:0004		met_pub_single	pubmed:25036637	biogrid	biogrid:MI:0004
5611	3309	DNAJC3	HSPA5	Chaperome	HSP40	Chaperome	HSP70	MI:0096		met_pub_single	pubmed:26085089	biogrid	biogrid:MI:0096
10576	7415	CCT2	VCP	Chaperome	HSP60	Chaperome	HSP100	MI:0096|MI:0004	MI:0096	met_single_pub_multiple	pubmed:23190606|pubmed:23383273	biogrid	biogrid:MI:0096|||biogrid:MI:0004
585	150274	BBS4	HSCB	Chaperome	TPR	Chaperome	HSP40	MI:0018		met_pub_single	pubmed:18000879	biogrid|IntAct	biogrid:MI:0018|||IntAct:MI:0018
9531	2280	BAG3	FKBP1A	Chaperome	HSP70	Chaperome	HSP90	MI:0004		met_pub_single	pubmed:23824909	biogrid	biogrid:MI:0004
2923	9601	PDIA3	PDIA4	Chaperome	ER	Chaperome	ER	MI:0004|MI:0007	MI:0004	met_pub_single	pubmed:17170699	biogrid|MINT	biogrid:MI:0004|||MINT:MI:0007
5351	5351	PLOD1	PLOD1	Chaperome	ER	Chaperome	ER	MI:0096		met_pub_single	pubmed:11956192	biogrid	biogrid:MI:0096
8468	3326	FKBP6	HSP90AB1	Chaperome	HSP90	Chaperome	HSP90	MI:0004		met_pub_single	pubmed:25036637	biogrid	biogrid:MI:0004
8468	23759	FKBP6	PPIL2	Chaperome	HSP90	Chaperome	HSP90	MI:0004		met_pub_single	pubmed:26186194	biogrid	biogrid:MI:0004
92104	8100	TTC30A	IFT88	Chaperome	TPR	Chaperome	TPR	MI:2222		met_pub_single	pubmed:unassigned1312	IntAct	IntAct:MI:2222
23640	3303	HSPBP1	HSPA1A	Chaperome	HSP70	Chaperome	HSP70	MI:0397		met_pub_single	pubmed:16713569	IntAct	IntAct:MI:0397
51726	7917	DNAJB11	BAG6	Chaperome	HSP40	Chaperome	HSP70	MI:0018|MI:0398	MI:0018	met_single_binary_pub_multiple	pubmed:16169070|pubmed:21900206	biogrid|IntAct	biogrid:MI:0018|||IntAct:MI:0398
10598	5536	AHSA1	PPP5C	Chaperome	HSP90	Chaperome	TPR	MI:0004		met_pub_single	pubmed:25036637	biogrid	biogrid:MI:0004
9532	9532	BAG2	BAG2	Chaperome	HSP70	Chaperome	HSP70	MI:0004|MI:0018|MI:0729|MI:0397	MI:0004|MI:0018|MI:0397|MI:0729	binary_met_pub_multiple	pubmed:16207813|pubmed:22365833|pubmed:25416956|pubmed:25036637	biogrid|MINT|IntAct	biogrid:MI:0004|||biogrid:MI:0018|||MINT:MI:0018|||IntAct:MI:0729|||IntAct:MI:0397
3309	22824	HSPA5	HSPA4L	Chaperome	HSP70	Chaperome	HSP70	MI:0004		met_pub_single	pubmed:26496610	biogrid	biogrid:MI:0004
8725	10728	C19orf2	PTGES3	Chaperome	PFD	Chaperome	HSP90	MI:0729		met_pub_single	pubmed:25036637	IntAct	IntAct:MI:0729
3320	3303	HSP90AA1	HSPA1A	Chaperome	HSP90	Chaperome	HSP70	MI:0096|MI:0004|MI:0018	MI:0096|MI:0018|MI:0004	binary_met_pub_multiple	pubmed:12093808|pubmed:19875381|pubmed:16263121|pubmed:12853476|pubmed:11413142	biogrid	biogrid:MI:0096|||biogrid:MI:0004|||biogrid:MI:0018
3312	22824	HSPA8	HSPA4L	Chaperome	HSP70	Chaperome	HSP70	MI:0004		met_pub_single	pubmed:25036637	biogrid	biogrid:MI:0004
11140	3309	CDC37	HSPA5	Chaperome	HSP90	Chaperome	HSP70	MI:0004		met_pub_single	pubmed:24189400	biogrid	biogrid:MI:0004
3326	10963	HSP90AB1	STIP1	Chaperome	HSP90	Chaperome	TPR	MI:0004|MI:0096|MI:0107	MI:0004|MI:0107|MI:0096	binary_met_pub_multiple	pubmed:25036637|pubmed:18285346|pubmed:DIP-14613S|pubmed:21170051	biogrid|dip	biogrid:MI:0004|||biogrid:MI:0096|||dip:MI:0107
10465	9532	PPIH	BAG2	Chaperome	HSP90	Chaperome	HSP70	MI:0018		met_pub_single	pubmed:22365833	biogrid|MINT	biogrid:MI:0018|||MINT:MI:0018
811	811	CALR	CALR	Chaperome	ER	Chaperome	ER	MI:0096		met_pub_single	pubmed:15383281	biogrid	biogrid:MI:0096
55466	55466	DNAJA4	DNAJA4	Chaperome	HSP40	Chaperome	HSP40	MI:0729		met_pub_single	pubmed:25036637	IntAct	IntAct:MI:0729
24138	9361	IFIT5	LONP1	Chaperome	TPR	Chaperome	HSP100	MI:0018|MI:0397	MI:0018	met_pub_single_binary	pubmed:21163940	biogrid|IntAct	biogrid:MI:0018|||IntAct:MI:0397
63943	3326	FKBPL	HSP90AB1	Chaperome	TPR	Chaperome	HSP90	MI:0004		met_pub_single	pubmed:25036637	biogrid	biogrid:MI:0004
7415	3326	VCP	HSP90AB1	Chaperome	HSP100	Chaperome	HSP90	MI:0004		met_pub_single	pubmed:23383273	biogrid	biogrid:MI:0004
7415	23307	VCP	FKBP15	Chaperome	HSP100	Chaperome	HSP90	MI:0004		met_pub_single	pubmed:23383273	biogrid	biogrid:MI:0004
10273	22824	STUB1	HSPA4L	Chaperome	TPR	Chaperome	HSP70	MI:0004		met_pub_single	pubmed:25036637	biogrid	biogrid:MI:0004
7917	7415	BAG6	VCP	Chaperome	HSP70	Chaperome	HSP100	MI:0004		met_single_pub_multiple	pubmed:21636303|pubmed:23383273	biogrid	biogrid:MI:0004
11140	7268	CDC37	TTC4	Chaperome	HSP90	Chaperome	TPR	MI:0004		met_pub_single	pubmed:25036637	biogrid	biogrid:MI:0004
10273	3305	STUB1	HSPA1L	Chaperome	TPR	Chaperome	HSP70	MI:0004		met_pub_single	pubmed:25036637	biogrid	biogrid:MI:0004
24148	24148	PRPF6	PRPF6	Chaperome	TPR	Chaperome	TPR	MI:0018		met_single_pub_multiple	pubmed:10848612|pubmed:16723661	biogrid	biogrid:MI:0018
79738	10576	BBS10	CCT2	Chaperome	HSP60	Chaperome	HSP60	MI:0071		met_pub_single	pubmed:20080638	IntAct	IntAct:MI:0071
3315	79657	HSPB1	RPAP3	Chaperome	sHSP	Chaperome	TPR	MI:0018|MI:0097	MI:0018|MI:0097	binary_met_multiple	pubmed:25277244	biogrid|IntAct	biogrid:MI:0018|||IntAct:MI:0097
10728	10273	PTGES3	STUB1	Chaperome	HSP90	Chaperome	TPR	MI:0004		met_pub_single	pubmed:20661446	biogrid	biogrid:MI:0004
130872	9532	AHSA2	BAG2	Chaperome	HSP90	Chaperome	HSP70	MI:0729		met_pub_single	pubmed:25036637	IntAct	IntAct:MI:0729
10728	7266	PTGES3	DNAJC7	Chaperome	HSP90	Chaperome	HSP40	MI:0004		met_pub_single	pubmed:20661446	biogrid	biogrid:MI:0004
23746	3312	AIPL1	HSPA8	Chaperome	HSP90	Chaperome	HSP70	MI:0096		met_pub_single	pubmed:18408180	biogrid	biogrid:MI:0096
3312	3308	HSPA8	HSPA4	Chaperome	HSP70	Chaperome	HSP70	MI:0004|MI:0096	MI:0004	met_single_pub_multiple	pubmed:25036637|pubmed:22990239	biogrid|MINT	biogrid:MI:0004|||MINT:MI:0096
5479	6449	PPIB	SGTA	Chaperome	HSP90	Chaperome	TPR	MI:0018|MI:1112|MI:0397|MI:1356	MI:0018|MI:1112|MI:0397|MI:1356	binary_met_pub_multiple	pubmed:25416956|pubmed:unassigned1304	biogrid|IntAct	biogrid:MI:0018|||IntAct:MI:1112|||IntAct:MI:0397|||IntAct:MI:1356
3434	3320	IFIT1	HSP90AA1	Chaperome	TPR	Chaperome	HSP90	MI:0004		met_pub_single	pubmed:21642987	biogrid	biogrid:MI:0004
2286	7917	FKBP2	BAG6	Chaperome	HSP90	Chaperome	HSP70	MI:0018|MI:0398	MI:0018	met_pub_single_binary	pubmed:16169070	biogrid|IntAct	biogrid:MI:0018|||IntAct:MI:0398
5245	3326	PHB	HSP90AB1	Chaperome	MITO	Chaperome	HSP90	MI:0004|MI:0034	MI:0004|MI:0034	binary_met_pub_multiple	pubmed:19725029|pubmed:20195357	biogrid|IntAct	biogrid:MI:0004|||IntAct:MI:0034
3306	7265	HSPA2	TTC1	Chaperome	HSP70	Chaperome	TPR	MI:0729		met_pub_single	pubmed:25036637	IntAct	IntAct:MI:0729
7268	10598	TTC4	AHSA1	Chaperome	TPR	Chaperome	HSP90	MI:0004		met_pub_single	pubmed:25036637	biogrid	biogrid:MI:0004
7917	6782	BAG6	HSPA13	Chaperome	HSP70	Chaperome	HSP70	MI:0018		met_pub_single	pubmed:21988832	biogrid|IntAct	biogrid:MI:0018|||IntAct:MI:0018
3320	3313	HSP90AA1	HSPA9	Chaperome	HSP90	Chaperome	HSP70	MI:0004		met_pub_single	pubmed:19875381	biogrid	biogrid:MI:0004
23640	3309	HSPBP1	HSPA5	Chaperome	HSP70	Chaperome	HSP70	MI:0096		met_pub_single	pubmed:19659607	biogrid	biogrid:MI:0096
2280	2281	FKBP1A	FKBP1B	Chaperome	HSP90	Chaperome	HSP90	MI:0405		met_pub_single	pubmed:11237759	HPIDb	HPIDb:MI:0405
79989	150737	TTC26	TTC30B	Chaperome	TPR	Chaperome	TPR	MI:2222		met_pub_single	pubmed:unassigned1312	IntAct	IntAct:MI:2222
3320	5913	HSP90AA1	RAPSN	Chaperome	HSP90	Chaperome	TPR	MI:0004		met_pub_single	pubmed:22939624	biogrid	biogrid:MI:0004
3308	23640	HSPA4	HSPBP1	Chaperome	HSP70	Chaperome	HSP70	MI:0096|MI:0004	MI:0096	met_single_pub_multiple	pubmed:14503850|pubmed:19659607	biogrid	biogrid:MI:0096|||biogrid:MI:0004
79657	22948	RPAP3	CCT5	Chaperome	TPR	Chaperome	HSP60	MI:0004		met_pub_single	pubmed:17643375	biogrid	biogrid:MI:0004
4189	3309	DNAJB9	HSPA5	Chaperome	HSP40	Chaperome	HSP70	MI:0004		met_pub_single	pubmed:18400946	biogrid	biogrid:MI:0004
3309	10963	HSPA5	STIP1	Chaperome	HSP70	Chaperome	TPR	MI:0004		met_pub_single	pubmed:26496610	biogrid	biogrid:MI:0004
3308	7415	HSPA4	VCP	Chaperome	HSP70	Chaperome	HSP100	MI:0004		met_single_pub_multiple	pubmed:16621797|pubmed:23383273	biogrid	biogrid:MI:0004
79657	5202	RPAP3	PFDN2	Chaperome	TPR	Chaperome	PFD	MI:0004|MI:0729	MI:0004	met_single_pub_multiple	pubmed:17643375|pubmed:19450687|pubmed:25036637	biogrid|IntAct	biogrid:MI:0004|||IntAct:MI:0729
7415	22948	VCP	CCT5	Chaperome	HSP100	Chaperome	HSP60	MI:0004		met_pub_single	pubmed:23383273	biogrid	biogrid:MI:0004
8195	10694	MKKS	CCT8	Chaperome	HSP60	Chaperome	HSP60	MI:0007		met_single_pub_multiple	pubmed:DIP-16085S|pubmed:20080638	dip	dip:MI:0007
5203	7411	PFDN4	VBP1	Chaperome	PFD	Chaperome	PFD	MI:0018|MI:1112|MI:0397|MI:1356	MI:0018|MI:1112|MI:0397|MI:1356	binary_met_multiple	pubmed:25416956	biogrid|IntAct	biogrid:MI:0018|||IntAct:MI:1112|||IntAct:MI:0397|||IntAct:MI:1356
10131	22826	TRAP1	DNAJC8	Chaperome	HSP90	Chaperome	HSP40	MI:2222		met_pub_single	pubmed:unassigned1312	IntAct	IntAct:MI:2222
11140	5481	CDC37	PPID	Chaperome	HSP90	Chaperome	HSP90	MI:0004		met_pub_single	pubmed:25036637	biogrid	biogrid:MI:0004
79657	3310	RPAP3	HSPA6	Chaperome	TPR	Chaperome	HSP70	MI:0004		met_pub_single	pubmed:17643375	biogrid	biogrid:MI:0004
55664	10273	CDC37L1	STUB1	Chaperome	HSP90	Chaperome	TPR	MI:0004		met_pub_single	pubmed:25036637	biogrid	biogrid:MI:0004
3309	7917	HSPA5	BAG6	Chaperome	HSP70	Chaperome	HSP70	MI:0004		met_pub_single	pubmed:26496610	biogrid	biogrid:MI:0004
7415	996	VCP	CDC27	Chaperome	HSP100	Chaperome	TPR	MI:0004		met_pub_single	pubmed:23383273	biogrid	biogrid:MI:0004
3313	9093	HSPA9	DNAJA3	Chaperome	HSP70	Chaperome	HSP40	MI:0415|MI:0096	MI:0415|MI:0096	met_multiple	pubmed:22544056	biogrid	biogrid:MI:0415|||biogrid:MI:0096
10598	7203	AHSA1	CCT3	Chaperome	HSP90	Chaperome	HSP60	MI:0004		met_pub_single	pubmed:26693507	biogrid	biogrid:MI:0004
10963	3308	STIP1	HSPA4	Chaperome	TPR	Chaperome	HSP70	MI:0004|MI:0096	MI:0004	met_single_pub_multiple	pubmed:9452498|pubmed:21235734|pubmed:11877417|pubmed:10642522	biogrid	biogrid:MI:0004|||biogrid:MI:0096
5245	79836	PHB	LONRF3	Chaperome	MITO	Chaperome	TPR	MI:0096|MI:0034|MI:0676	MI:0096|MI:0034|MI:0676	binary_met_multiple	pubmed:20195357	biogrid|IntAct	biogrid:MI:0096|||IntAct:MI:0034|||IntAct:MI:0676
3309	10273	HSPA5	STUB1	Chaperome	HSP70	Chaperome	TPR	MI:0004		met_pub_single	pubmed:26496610	biogrid	biogrid:MI:0004
3301	3312	DNAJA1	HSPA8	Chaperome	HSP40	Chaperome	HSP70	MI:0096|MI:0004	MI:0096	met_single_pub_multiple	pubmed:10075921|pubmed:25036637	biogrid	biogrid:MI:0096|||biogrid:MI:0004
3320	3308	HSP90AA1	HSPA4	Chaperome	HSP90	Chaperome	HSP70	MI:0004		met_single_pub_multiple	pubmed:16314389|pubmed:21360678	biogrid	biogrid:MI:0004
7415	3336	VCP	HSPE1	Chaperome	HSP100	Chaperome	HSP60	MI:0004		met_pub_single	pubmed:23383273	biogrid	biogrid:MI:0004
3320	55898	HSP90AA1	UNC45A	Chaperome	HSP90	Chaperome	TPR	MI:0004|MI:0096	MI:0004	met_single_pub_multiple	pubmed:19875381|pubmed:18285346	biogrid	biogrid:MI:0004|||biogrid:MI:0096
27248	7184	ERLEC1	HSP90B1	Chaperome	ER	Chaperome	HSP90	MI:0004		met_pub_single	pubmed:18264092	biogrid	biogrid:MI:0004
3312	10525	HSPA8	HYOU1	Chaperome	HSP70	Chaperome	HSP70	MI:0004		met_pub_single	pubmed:25036637	biogrid	biogrid:MI:0004
9531	8624	BAG3	PSMG1	Chaperome	HSP70	Chaperome	ER	MI:0004		met_pub_single	pubmed:23824909	biogrid	biogrid:MI:0004
5536	3312	PPP5C	HSPA8	Chaperome	TPR	Chaperome	HSP70	MI:0004		met_pub_single	pubmed:21360678	biogrid	biogrid:MI:0004
573	10273	BAG1	STUB1	Chaperome	HSP70	Chaperome	TPR	MI:0096|MI:0004|MI:0415|MI:0729	MI:0096|MI:0415|MI:0729|MI:0004	binary_met_pub_multiple	pubmed:11676916|pubmed:15538384|pubmed:20675402|pubmed:16207813|pubmed:25036637|pubmed:26330542	biogrid|IntAct	biogrid:MI:0096|||biogrid:MI:0004|||biogrid:MI:0415|||IntAct:MI:0729
9093	3320	DNAJA3	HSP90AA1	Chaperome	HSP40	Chaperome	HSP90	MI:0004		met_pub_single	pubmed:23698466	biogrid	biogrid:MI:0004
6449	9532	SGTA	BAG2	Chaperome	TPR	Chaperome	HSP70	MI:0004|MI:0729	MI:0004	met_pub_single	pubmed:25036637	biogrid|IntAct	biogrid:MI:0004|||IntAct:MI:0729
585	123016	BBS4	TTC8	Chaperome	TPR	Chaperome	TPR	MI:2222		met_pub_single	pubmed:unassigned1312	IntAct	IntAct:MI:2222
147700	147700	KLC3	KLC3	Chaperome	TPR	Chaperome	TPR	MI:0018|MI:1112|MI:0397	MI:0018|MI:1112|MI:0397	binary_met_pub_multiple	pubmed:25416956|pubmed:21516116	biogrid|IntAct	biogrid:MI:0018|||IntAct:MI:1112|||IntAct:MI:0397
10273	10273	STUB1	STUB1	Chaperome	TPR	Chaperome	TPR	MI:0415|MI:0004|MI:0096	MI:0415|MI:0004|MI:0096	met_pub_multiple	pubmed:18485199|pubmed:16714300|pubmed:15538384|pubmed:11743028|pubmed:20146531|pubmed:21518764|pubmed:12574167|pubmed:21358815|pubmed:16207813|pubmed:22842904|pubmed:23560854|pubmed:23990462|pubmed:18988734|pubmed:25258038|pubmed:25684577|pubmed:26330542|pubmed:17426036	biogrid	biogrid:MI:0415|||biogrid:MI:0004|||biogrid:MI:0096
6767	3303	ST13	HSPA1A	Chaperome	TPR	Chaperome	HSP70	MI:0096		met_pub_single	pubmed:8887650	biogrid	biogrid:MI:0096
9049	3320	AIP	HSP90AA1	Chaperome	HSP90	Chaperome	HSP90	MI:0096|MI:0004	MI:0096	met_single_pub_multiple	pubmed:21170051|pubmed:20661446|pubmed:25036637|pubmed:11013261	biogrid	biogrid:MI:0096|||biogrid:MI:0004
51726	23317	DNAJB11	DNAJC13	Chaperome	HSP40	Chaperome	HSP40	MI:0018		met_pub_single	pubmed:21900206	biogrid|MINT	biogrid:MI:0018|||MINT:MI:0018
5204	8409	PFDN5	UXT	Chaperome	PFD	Chaperome	PFD	MI:0729		met_pub_single	pubmed:25036637	IntAct	IntAct:MI:0729
9694	5245	EMC2	PHB	Chaperome	TPR	Chaperome	MITO	MI:0004		met_pub_single	pubmed:26496610	biogrid	biogrid:MI:0004
5536	5536	PPP5C	PPP5C	Chaperome	TPR	Chaperome	TPR	MI:0007		met_pub_single	pubmed:21360678	IntAct	IntAct:MI:0007
3310	55466	HSPA6	DNAJA4	Chaperome	HSP70	Chaperome	HSP40	MI:0004		met_pub_single	pubmed:21231916	biogrid	biogrid:MI:0004
23640	3313	HSPBP1	HSPA9	Chaperome	HSP70	Chaperome	HSP70	MI:0096		met_pub_single	pubmed:19659607	biogrid	biogrid:MI:0096
84553	84553	FAXC	FAXC	Chaperome	ER	Chaperome	ER	MI:0018|MI:0397	MI:0018	met_pub_single_binary	pubmed:25416956	biogrid|IntAct	biogrid:MI:0018|||IntAct:MI:0397
3320	3309	HSP90AA1	HSPA5	Chaperome	HSP90	Chaperome	HSP70	MI:0004		met_pub_single	pubmed:19875381	biogrid	biogrid:MI:0004
10549	10549	PRDX4	PRDX4	Chaperome	ER	Chaperome	ER	MI:0018|MI:0096	MI:0018|MI:0096	binary_met_multiple	pubmed:9388242	biogrid	biogrid:MI:0018|||biogrid:MI:0096
10131	6730	TRAP1	SRP68	Chaperome	HSP90	Chaperome	TPR	MI:2222		met_pub_single	pubmed:unassigned1312	IntAct	IntAct:MI:2222
3326	3320	HSP90AB1	HSP90AA1	Chaperome	HSP90	Chaperome	HSP90	MI:0004|MI:0729	MI:0004	met_single_pub_multiple	pubmed:20353823|pubmed:19875381|pubmed:21360678|pubmed:25036637|pubmed:26496610	biogrid|IntAct	biogrid:MI:0004|||IntAct:MI:0729
9530	54788	BAG4	DNAJB12	Chaperome	HSP70	Chaperome	HSP40	MI:0004		met_pub_single	pubmed:25036637	biogrid	biogrid:MI:0004
3326	5913	HSP90AB1	RAPSN	Chaperome	HSP90	Chaperome	TPR	MI:0729		met_pub_single	pubmed:22939624	IntAct	IntAct:MI:0729
63943	10598	FKBPL	AHSA1	Chaperome	TPR	Chaperome	HSP90	MI:0004		met_pub_single	pubmed:25036637	biogrid	biogrid:MI:0004
5204	8725	PFDN5	C19orf2	Chaperome	PFD	Chaperome	PFD	MI:0729		met_pub_single	pubmed:25036637	IntAct	IntAct:MI:0729
8624	8624	PSMG1	PSMG1	Chaperome	ER	Chaperome	ER	MI:0004		met_pub_single	pubmed:17189198	biogrid	biogrid:MI:0004
10963	9532	STIP1	BAG2	Chaperome	TPR	Chaperome	HSP70	MI:0004		met_pub_single	pubmed:25036637	biogrid	biogrid:MI:0004
23770	3320	FKBP8	HSP90AA1	Chaperome	HSP90	Chaperome	HSP90	MI:0004|MI:0007	MI:0004	met_single_pub_multiple	pubmed:17379601|pubmed:17024179|pubmed:21360678	biogrid|MINT	biogrid:MI:0004|||MINT:MI:0007
617	3301	BCS1L	DNAJA1	Chaperome	HSP100	Chaperome	HSP40	MI:0018		met_pub_single	pubmed:21900206	biogrid|MINT	biogrid:MI:0018|||MINT:MI:0018
11140	63943	CDC37	FKBPL	Chaperome	HSP90	Chaperome	TPR	MI:0004		met_pub_single	pubmed:25036637	biogrid	biogrid:MI:0004
3329	3336	HSPD1	HSPE1	Chaperome	HSP60	Chaperome	HSP60	MI:0004|MI:0018|MI:0096	MI:0004|MI:0018|MI:0096	binary_met_pub_multiple	pubmed:10205158|pubmed:12387818|pubmed:14717702	biogrid	biogrid:MI:0004|||biogrid:MI:0018|||biogrid:MI:0096
10598	10576	AHSA1	CCT2	Chaperome	HSP90	Chaperome	HSP60	MI:0004		met_pub_single	pubmed:26693507	biogrid	biogrid:MI:0004
29103	29103	DNAJC15	DNAJC15	Chaperome	HSP40	Chaperome	HSP40	MI:0004		met_pub_single	pubmed:23263864	biogrid	biogrid:MI:0004
9531	3308	BAG3	HSPA4	Chaperome	HSP70	Chaperome	HSP70	MI:0096|MI:0004	MI:0096	met_single_pub_multiple	pubmed:12750378|pubmed:21233200|pubmed:19229298|pubmed:20368414|pubmed:23824909	biogrid	biogrid:MI:0096|||biogrid:MI:0004
9531	53938	BAG3	PPIL3	Chaperome	HSP70	Chaperome	HSP90	MI:0004		met_pub_single	pubmed:23824909	biogrid	biogrid:MI:0004
9529	10273	BAG5	STUB1	Chaperome	HSP70	Chaperome	TPR	MI:0096|MI:0004	MI:0096	met_pub_single	pubmed:21358815	biogrid	biogrid:MI:0096|||biogrid:MI:0004
8725	5202	C19orf2	PFDN2	Chaperome	PFD	Chaperome	PFD	MI:0729		met_pub_single	pubmed:25036637	IntAct	IntAct:MI:0729
80331	10273	DNAJC5	STUB1	Chaperome	HSP40	Chaperome	TPR	MI:0004		met_pub_single	pubmed:19098309	biogrid	biogrid:MI:0004
56605	30001	ERO1LB	ERO1L	Chaperome	ER	Chaperome	ER	MI:0004		met_pub_single	pubmed:26186194	biogrid	biogrid:MI:0004
9531	10574	BAG3	CCT7	Chaperome	HSP70	Chaperome	HSP60	MI:0004		met_pub_single	pubmed:23824909	biogrid	biogrid:MI:0004
55664	5536	CDC37L1	PPP5C	Chaperome	HSP90	Chaperome	TPR	MI:0004		met_pub_single	pubmed:25036637	biogrid	biogrid:MI:0004
9531	4678	BAG3	NASP	Chaperome	HSP70	Chaperome	TPR	MI:0004		met_pub_single	pubmed:23824909	biogrid	biogrid:MI:0004
8881	51434	CDC16	ANAPC7	Chaperome	TPR	Chaperome	TPR	MI:0004|MI:0676|MI:2222	MI:0004	met_single_pub_multiple	pubmed:20360068|pubmed:26496610|pubmed:unassigned1312	biogrid|IntAct	biogrid:MI:0004|||IntAct:MI:0676|||IntAct:MI:2222
55735	10131	DNAJC11	TRAP1	Chaperome	HSP40	Chaperome	HSP90	MI:0004		met_pub_single	pubmed:26496610	biogrid	biogrid:MI:0004
5611	3312	DNAJC3	HSPA8	Chaperome	HSP40	Chaperome	HSP70	MI:0004		met_pub_single	pubmed:11116152	biogrid	biogrid:MI:0004
9646	23307	CTR9	FKBP15	Chaperome	TPR	Chaperome	HSP90	MI:0004		met_pub_single	pubmed:26496610	biogrid	biogrid:MI:0004
10273	7415	STUB1	VCP	Chaperome	TPR	Chaperome	HSP100	MI:0004|MI:0096	MI:0004	met_single_pub_multiple	pubmed:16621797|pubmed:24100225	biogrid	biogrid:MI:0004|||biogrid:MI:0096
11140	3437	CDC37	IFIT3	Chaperome	HSP90	Chaperome	TPR	MI:0018|MI:0096|MI:0004|MI:0397	MI:0018|MI:0096|MI:0004|MI:0397	binary_met_multiple	pubmed:21163940	biogrid|IntAct	biogrid:MI:0018|||biogrid:MI:0096|||biogrid:MI:0004|||IntAct:MI:0096|||IntAct:MI:0397
3320	3310	HSP90AA1	HSPA6	Chaperome	HSP90	Chaperome	HSP70	MI:0004		met_pub_single	pubmed:19875381	biogrid	biogrid:MI:0004
5034	8974	P4HB	P4HA2	Chaperome	ER	Chaperome	TPR	MI:0004|MI:2222		met_single_pub_multiple	pubmed:26186194|pubmed:unassigned1312	biogrid|IntAct	biogrid:MI:0004|||IntAct:MI:2222
9531	3315	BAG3	HSPB1	Chaperome	HSP70	Chaperome	sHSP	MI:0004|MI:0018|MI:0097|MI:0729	MI:0004|MI:0018|MI:0097|MI:0729	binary_met_pub_multiple	pubmed:25036637|pubmed:25277244|pubmed:26496610	biogrid|IntAct	biogrid:MI:0004|||biogrid:MI:0018|||IntAct:MI:0097|||IntAct:MI:0729
54557	27000	SGTB	DNAJC2	Chaperome	TPR	Chaperome	HSP40	MI:0004		met_pub_single	pubmed:26496610	biogrid	biogrid:MI:0004
5536	10575	PPP5C	CCT4	Chaperome	TPR	Chaperome	HSP60	MI:0004		met_pub_single	pubmed:21360678	biogrid	biogrid:MI:0004
7266	10273	DNAJC7	STUB1	Chaperome	HSP40	Chaperome	TPR	MI:0004		met_pub_single	pubmed:26496610	biogrid	biogrid:MI:0004
26353	3315	HSPB8	HSPB1	Chaperome	sHSP	Chaperome	sHSP	MI:0018|MI:0004|MI:0055	MI:0018|MI:0004|MI:0055	binary_met_pub_multiple	pubmed:14594798|pubmed:15122253	biogrid|IntAct	biogrid:MI:0018|||biogrid:MI:0004|||IntAct:MI:0018|||IntAct:MI:0055
10910	3312	SUGT1	HSPA8	Chaperome	TPR	Chaperome	HSP70	MI:0004		met_pub_single	pubmed:16501598	biogrid	biogrid:MI:0004
3310	150353	HSPA6	DNAJB7	Chaperome	HSP70	Chaperome	HSP40	MI:0004		met_pub_single	pubmed:21231916	biogrid	biogrid:MI:0004
9530	3306	BAG4	HSPA2	Chaperome	HSP70	Chaperome	HSP70	MI:0004|MI:0729|MI:1112|MI:0397	MI:0004|MI:1112|MI:0397|MI:0729	binary_met_pub_multiple	pubmed:25036637|pubmed:unassigned1304	biogrid|IntAct	biogrid:MI:0004|||IntAct:MI:0729|||IntAct:MI:1112|||IntAct:MI:0397
10728	2289	PTGES3	FKBP5	Chaperome	HSP90	Chaperome	HSP90	MI:0004		met_single_pub_multiple	pubmed:20661446|pubmed:25036637	biogrid	biogrid:MI:0004
9531	414061	BAG3	DNAJB3	Chaperome	HSP70	Chaperome	HSP40	MI:0004		met_pub_single	pubmed:23824909	biogrid	biogrid:MI:0004
573	3308	BAG1	HSPA4	Chaperome	HSP70	Chaperome	HSP70	MI:0096|MI:0004	MI:0096	met_single_pub_multiple	pubmed:9305631|pubmed:15603737|pubmed:19229298|pubmed:10671488|pubmed:12874020|pubmed:11520069|pubmed:20156966|pubmed:11231577	biogrid	biogrid:MI:0096|||biogrid:MI:0004
6449	6782	SGTA	HSPA13	Chaperome	TPR	Chaperome	HSP70	MI:0018|MI:1112|MI:0397|MI:1356	MI:0018|MI:1112|MI:0397|MI:1356	binary_met_pub_multiple	pubmed:25416956|pubmed:21516116|pubmed:unassigned1304	biogrid|IntAct	biogrid:MI:0018|||IntAct:MI:1112|||IntAct:MI:0397|||IntAct:MI:1356
10576	3326	CCT2	HSP90AB1	Chaperome	HSP60	Chaperome	HSP90	MI:0096		met_pub_single	pubmed:23190606	biogrid	biogrid:MI:0096
3310	10294	HSPA6	DNAJA2	Chaperome	HSP70	Chaperome	HSP40	MI:0004		met_pub_single	pubmed:21231916	biogrid	biogrid:MI:0004
10049	3300	DNAJB6	DNAJB2	Chaperome	HSP40	Chaperome	HSP40	MI:0004		met_pub_single	pubmed:26186194	biogrid	biogrid:MI:0004
3312	3320	HSPA8	HSP90AA1	Chaperome	HSP70	Chaperome	HSP90	MI:0004		met_single_pub_multiple	pubmed:9269769|pubmed:20039095|pubmed:19875381|pubmed:21360678	biogrid	biogrid:MI:0004
9694	22826	EMC2	DNAJC8	Chaperome	TPR	Chaperome	HSP40	MI:0004		met_pub_single	pubmed:26496610	biogrid	biogrid:MI:0004
8195	22948	MKKS	CCT5	Chaperome	HSP60	Chaperome	HSP60	MI:0007		met_single_pub_multiple	pubmed:DIP-16085S|pubmed:20080638	dip	dip:MI:0007
10910	3326	SUGT1	HSP90AB1	Chaperome	TPR	Chaperome	HSP90	MI:0004|MI:0096	MI:0004	met_single_pub_multiple	pubmed:16501598|pubmed:18818696	biogrid|MINT	biogrid:MI:0004|||MINT:MI:0096
9695	5034	EDEM1	P4HB	Chaperome	ER	Chaperome	ER	MI:0004		met_pub_single	pubmed:26496610	biogrid	biogrid:MI:0004
55466	10294	DNAJA4	DNAJA2	Chaperome	HSP40	Chaperome	HSP40	MI:0004|MI:0729	MI:0004	met_pub_single	pubmed:25036637	biogrid|IntAct	biogrid:MI:0004|||IntAct:MI:0729
5204	7411	PFDN5	VBP1	Chaperome	PFD	Chaperome	PFD	MI:0004|MI:0729	MI:0004	met_single_pub_multiple	pubmed:22844532|pubmed:25036637	biogrid|IntAct	biogrid:MI:0004|||IntAct:MI:0729
8881	3301	CDC16	DNAJA1	Chaperome	TPR	Chaperome	HSP40	MI:0018		met_pub_single	pubmed:21988832	biogrid|IntAct	biogrid:MI:0018|||IntAct:MI:0018
9529	3308	BAG5	HSPA4	Chaperome	HSP70	Chaperome	HSP70	MI:0096|MI:0004	MI:0096	met_single_pub_multiple	pubmed:21358815|pubmed:15603737	biogrid	biogrid:MI:0096|||biogrid:MI:0004
3320	3311	HSP90AA1	HSPA7	Chaperome	HSP90	Chaperome	HSP70	MI:0004		met_pub_single	pubmed:19875381	biogrid	biogrid:MI:0004
23264	3326	ZC3H7B	HSP90AB1	Chaperome	TPR	Chaperome	HSP90	MI:0729		met_pub_single	pubmed:22939624	IntAct	IntAct:MI:0729
3320	3301	HSP90AA1	DNAJA1	Chaperome	HSP90	Chaperome	HSP40	MI:0004		met_pub_single	pubmed:21360678	biogrid	biogrid:MI:0004
9093	3312	DNAJA3	HSPA8	Chaperome	HSP40	Chaperome	HSP70	MI:0004		met_pub_single	pubmed:11679576	biogrid	biogrid:MI:0004
2289	10963	FKBP5	STIP1	Chaperome	HSP90	Chaperome	TPR	MI:0096		met_pub_single	pubmed:21170051	biogrid	biogrid:MI:0096
3306	63943	HSPA2	FKBPL	Chaperome	HSP70	Chaperome	TPR	MI:0729		met_pub_single	pubmed:25036637	IntAct	IntAct:MI:0729
10728	9601	PTGES3	PDIA4	Chaperome	HSP90	Chaperome	ER	MI:0729		met_pub_single	pubmed:25036637	IntAct	IntAct:MI:0729
5034	5034	P4HB	P4HB	Chaperome	ER	Chaperome	ER	MI:0018|MI:0004	MI:0018|MI:0004	binary_met_pub_multiple	pubmed:25416956|pubmed:24549644	biogrid	biogrid:MI:0018|||biogrid:MI:0004
8195	10273	MKKS	STUB1	Chaperome	HSP60	Chaperome	TPR	MI:0004		met_pub_single	pubmed:18094050	biogrid	biogrid:MI:0004
9601	5479	PDIA4	PPIB	Chaperome	ER	Chaperome	HSP90	MI:0077|MI:0065|MI:0096	MI:0077|MI:0065|MI:0096	binary_met_multiple	pubmed:22665516	IntAct	IntAct:MI:0077|||IntAct:MI:0065|||IntAct:MI:0096
23640	3310	HSPBP1	HSPA6	Chaperome	HSP70	Chaperome	HSP70	MI:0004		met_pub_single	pubmed:26186194	biogrid	biogrid:MI:0004
26353	126393	HSPB8	HSPB6	Chaperome	sHSP	Chaperome	sHSP	MI:0018|MI:0055	MI:0018|MI:0055	binary_met_multiple	pubmed:16225851	biogrid|IntAct	biogrid:MI:0018|||biogrid:MI:0055|||IntAct:MI:0018|||IntAct:MI:0055
5611	3308	DNAJC3	HSPA4	Chaperome	HSP40	Chaperome	HSP70	MI:0004		met_pub_single	pubmed:11116152	biogrid	biogrid:MI:0004
9829	9532	DNAJC6	BAG2	Chaperome	HSP40	Chaperome	HSP70	MI:0018		met_pub_single	pubmed:22365833	biogrid|MINT	biogrid:MI:0018|||MINT:MI:0018
3300	3312	DNAJB2	HSPA8	Chaperome	HSP40	Chaperome	HSP70	MI:0004		met_pub_single	pubmed:15936278	biogrid	biogrid:MI:0004
3315	3326	HSPB1	HSP90AB1	Chaperome	sHSP	Chaperome	HSP90	MI:0018|MI:0097	MI:0018|MI:0097	binary_met_multiple	pubmed:25277244	biogrid|IntAct	biogrid:MI:0018|||IntAct:MI:0097
2288	3320	FKBP4	HSP90AA1	Chaperome	HSP90	Chaperome	HSP90	MI:0096|MI:0004	MI:0096	met_single_pub_multiple	pubmed:21170051|pubmed:22678819|pubmed:20661446|pubmed:19875381|pubmed:21360678|pubmed:20188096|pubmed:25036637|pubmed:10642522	biogrid|MINT	biogrid:MI:0096|||biogrid:MI:0004|||MINT:MI:0096
3303	3337	HSPA1A	DNAJB1	Chaperome	HSP70	Chaperome	HSP40	MI:0004		met_pub_single	pubmed:21231916	biogrid	biogrid:MI:0004
11140	3320	CDC37	HSP90AA1	Chaperome	HSP90	Chaperome	HSP90	MI:0096|MI:0004|MI:0729	MI:0096|MI:0729|MI:0004	binary_met_pub_multiple	pubmed:9685350|pubmed:20159553|pubmed:12176997|pubmed:22315411|pubmed:15647277|pubmed:22729780|pubmed:19875381|pubmed:22939624|pubmed:21360678|pubmed:15001580|pubmed:25036637|pubmed:24462205|pubmed:26496610|pubmed:24189400|pubmed:26804907|pubmed:12930845|pubmed:11413142	biogrid|IntAct	biogrid:MI:0096|||biogrid:MI:0004|||IntAct:MI:0729
3326	6449	HSP90AB1	SGTA	Chaperome	HSP90	Chaperome	TPR	MI:0018		met_pub_single	pubmed:21988832	biogrid|IntAct	biogrid:MI:0018|||IntAct:MI:0018
3320	10910	HSP90AA1	SUGT1	Chaperome	HSP90	Chaperome	TPR	MI:0096|MI:0004	MI:0096	met_single_pub_multiple	pubmed:18818696|pubmed:14761955|pubmed:17435760|pubmed:17466273|pubmed:19875381|pubmed:16501598|pubmed:22869522	biogrid	biogrid:MI:0096|||biogrid:MI:0004
9531	6767	BAG3	ST13	Chaperome	HSP70	Chaperome	TPR	MI:0004		met_pub_single	pubmed:23824909	biogrid	biogrid:MI:0004
996	51433	CDC27	ANAPC5	Chaperome	TPR	Chaperome	TPR	MI:0004		met_single_pub_multiple	pubmed:12956947|pubmed:15082755|pubmed:10922056|pubmed:14657031|pubmed:22193957|pubmed:16364912|pubmed:22792066|pubmed:21241890|pubmed:20686030|pubmed:25306918|pubmed:26811472|pubmed:27114510	biogrid	biogrid:MI:0004
2923	10131	PDIA3	TRAP1	Chaperome	ER	Chaperome	HSP90	MI:2222		met_pub_single	pubmed:unassigned1312	IntAct	IntAct:MI:2222
3303	573	HSPA1A	BAG1	Chaperome	HSP70	Chaperome	HSP70	MI:0096		met_pub_single	pubmed:14517289	biogrid	biogrid:MI:0096
3320	10808	HSP90AA1	HSPH1	Chaperome	HSP90	Chaperome	HSP70	MI:0004		met_pub_single	pubmed:16263121	biogrid	biogrid:MI:0004
89953	57486	KLC4	NLN	Chaperome	TPR	Chaperome	MITO	MI:0004		met_pub_single	pubmed:26496610	biogrid	biogrid:MI:0004
8985	8985	PLOD3	PLOD3	Chaperome	ER	Chaperome	ER	MI:0096		met_pub_single	pubmed:11956192	biogrid	biogrid:MI:0096
7415	11140	VCP	CDC37	Chaperome	HSP100	Chaperome	HSP90	MI:0004		met_pub_single	pubmed:23383273	biogrid	biogrid:MI:0004
3308	2289	HSPA4	FKBP5	Chaperome	HSP70	Chaperome	HSP90	MI:0004		met_pub_single	pubmed:20661446	biogrid	biogrid:MI:0004
7266	3337	DNAJC7	DNAJB1	Chaperome	HSP40	Chaperome	HSP40	MI:0004		met_pub_single	pubmed:26496610	biogrid	biogrid:MI:0004
91694	91694	LONRF1	LONRF1	Chaperome	TPR	Chaperome	TPR	MI:0018|MI:0397	MI:0018	met_pub_single_binary	pubmed:25416956	biogrid|IntAct	biogrid:MI:0018|||IntAct:MI:0397
23770	10728	FKBP8	PTGES3	Chaperome	HSP90	Chaperome	HSP90	MI:0004		met_pub_single	pubmed:25036637	biogrid	biogrid:MI:0004
3434	3433	IFIT1	IFIT2	Chaperome	TPR	Chaperome	TPR	MI:0004|MI:0096|MI:0071|MI:0007	MI:0004|MI:0071|MI:0096|MI:0007	met_multiple	pubmed:21642987	biogrid|IntAct	biogrid:MI:0004|||biogrid:MI:0096|||IntAct:MI:0071|||IntAct:MI:0007
10273	3304	STUB1	HSPA1B	Chaperome	TPR	Chaperome	HSP70	MI:0004|MI:0096|MI:0686	MI:0004	met_single_pub_multiple	pubmed:25036637|pubmed:16275660	biogrid	biogrid:MI:0004|||biogrid:MI:0096|||biogrid:MI:0686
11231	3309	SEC63	HSPA5	Chaperome	HSP40	Chaperome	HSP70	MI:0096		met_pub_single	pubmed:26085089	biogrid	biogrid:MI:0096
9531	7265	BAG3	TTC1	Chaperome	HSP70	Chaperome	TPR	MI:0004		met_pub_single	pubmed:26496610	biogrid	biogrid:MI:0004
23746	3320	AIPL1	HSP90AA1	Chaperome	HSP90	Chaperome	HSP90	MI:0096		met_pub_single	pubmed:18408180	biogrid	biogrid:MI:0096
54431	9695	DNAJC10	EDEM1	Chaperome	HSP40	Chaperome	ER	MI:0004		met_pub_single	pubmed:21632540	biogrid	biogrid:MI:0004
8409	5203	UXT	PFDN4	Chaperome	PFD	Chaperome	PFD	MI:0004		met_pub_single	pubmed:14615539	biogrid	biogrid:MI:0004
3320	7265	HSP90AA1	TTC1	Chaperome	HSP90	Chaperome	TPR	MI:0004		met_pub_single	pubmed:26496610	biogrid	biogrid:MI:0004
283208	64714	P4HA3	PDIA2	Chaperome	ER	Chaperome	ER	MI:0004		met_pub_single	pubmed:14500733	biogrid	biogrid:MI:0004
3320	8725	HSP90AA1	C19orf2	Chaperome	HSP90	Chaperome	PFD	MI:0004		met_pub_single	pubmed:19875381	biogrid	biogrid:MI:0004
5033	5033	P4HA1	P4HA1	Chaperome	TPR	Chaperome	TPR	MI:0826|MI:0114|MI:0071|MI:0104	MI:0826|MI:0114|MI:0071|MI:0104	binary_met_pub_multiple	pubmed:24207127|pubmed:DIP-16401S	dip	dip:MI:0826|MI:0114|MI:0071|MI:0104
1861	64222	TOR1A	TOR3A	Chaperome	HSP100	Chaperome	HSP100	MI:0004		met_pub_single	pubmed:19651773	biogrid	biogrid:MI:0004
7917	7917	BAG6	BAG6	Chaperome	HSP70	Chaperome	HSP70	MI:0096		met_single_pub_multiple	pubmed:23665563|pubmed:24133212	biogrid	biogrid:MI:0096
9531	3320	BAG3	HSP90AA1	Chaperome	HSP70	Chaperome	HSP90	MI:0004		met_pub_single	pubmed:23824909	biogrid	biogrid:MI:0004
7415	7203	VCP	CCT3	Chaperome	HSP100	Chaperome	HSP60	MI:0004		met_pub_single	pubmed:23383273	biogrid	biogrid:MI:0004
996	51434	CDC27	ANAPC7	Chaperome	TPR	Chaperome	TPR	MI:0004|MI:2222		met_single_pub_multiple	pubmed:12956947|pubmed:10922056|pubmed:14657031|pubmed:22193957|pubmed:17942546|pubmed:16364912|pubmed:23160376|pubmed:21241890|pubmed:20686030|pubmed:25490258|pubmed:25306918|pubmed:26811472|pubmed:27114510|pubmed:unassigned1312	biogrid|IntAct	biogrid:MI:0004|||IntAct:MI:2222
7266	9532	DNAJC7	BAG2	Chaperome	HSP40	Chaperome	HSP70	MI:0004|MI:0729	MI:0004	met_single_pub_multiple	pubmed:26496610|pubmed:25036637	biogrid|IntAct	biogrid:MI:0004|||IntAct:MI:0729
2289	7268	FKBP5	TTC4	Chaperome	HSP90	Chaperome	TPR	MI:0004		met_pub_single	pubmed:25036637	biogrid	biogrid:MI:0004
7266	3305	DNAJC7	HSPA1L	Chaperome	HSP40	Chaperome	HSP70	MI:0004|MI:0007	MI:0004	met_pub_single	pubmed:25036637	biogrid|IntAct	biogrid:MI:0004|||IntAct:MI:0007
6449	121506	SGTA	ERP27	Chaperome	TPR	Chaperome	ER	MI:0018|MI:1112|MI:0397|MI:1356	MI:0018|MI:1112|MI:0397|MI:1356	binary_met_pub_multiple	pubmed:25416956|pubmed:unassigned1304	biogrid|IntAct	biogrid:MI:0018|||IntAct:MI:1112|||IntAct:MI:0397|||IntAct:MI:1356
3309	11080	HSPA5	DNAJB4	Chaperome	HSP70	Chaperome	HSP40	MI:0004		met_pub_single	pubmed:26496610	biogrid	biogrid:MI:0004
3312	7265	HSPA8	TTC1	Chaperome	HSP70	Chaperome	TPR	MI:0096		met_pub_single	pubmed:10567422	biogrid	biogrid:MI:0096
5536	3326	PPP5C	HSP90AB1	Chaperome	TPR	Chaperome	HSP90	MI:0004|MI:0077	MI:0004|MI:0077	binary_met_pub_multiple	pubmed:21360678|pubmed:25036637|pubmed:26496610|pubmed:16531226|pubmed:DIP-4387S	biogrid|dip	biogrid:MI:0004|||dip:MI:0077
158219	3329	TTC39B	HSPD1	Chaperome	TPR	Chaperome	HSP60	MI:0004		met_pub_single	pubmed:26186194	biogrid	biogrid:MI:0004
8468	55664	FKBP6	CDC37L1	Chaperome	HSP90	Chaperome	HSP90	MI:0004		met_pub_single	pubmed:26186194	biogrid	biogrid:MI:0004
3312	23640	HSPA8	HSPBP1	Chaperome	HSP70	Chaperome	HSP70	MI:0018|MI:0004|MI:0398|MI:1112|MI:0397|MI:1356	MI:0018|MI:0004|MI:0398|MI:1112|MI:0397|MI:1356	binary_met_pub_multiple	pubmed:16189514|pubmed:16169070|pubmed:15215316|pubmed:25036637|pubmed:25416956|pubmed:26186194	biogrid|IntAct	biogrid:MI:0018|||biogrid:MI:0004|||IntAct:MI:0398|||IntAct:MI:1112|||IntAct:MI:0397|||IntAct:MI:1356
3310	165721	HSPA6	DNAJB8	Chaperome	HSP70	Chaperome	HSP40	MI:0004		met_pub_single	pubmed:21231916	biogrid	biogrid:MI:0004
55664	3326	CDC37L1	HSP90AB1	Chaperome	HSP90	Chaperome	HSP90	MI:0018|MI:0004|MI:0729|MI:1112|MI:0397|MI:1356	MI:0018|MI:0004|MI:0729|MI:1112|MI:0397|MI:1356	binary_met_pub_multiple	pubmed:21988832|pubmed:25036637|pubmed:25416956	biogrid|IntAct	biogrid:MI:0018|||biogrid:MI:0004|||IntAct:MI:0018|||IntAct:MI:0729|||IntAct:MI:1112|||IntAct:MI:0397|||IntAct:MI:1356
11140	79657	CDC37	RPAP3	Chaperome	HSP90	Chaperome	TPR	MI:0004		met_pub_single	pubmed:25036637	biogrid	biogrid:MI:0004
7411	5202	VBP1	PFDN2	Chaperome	PFD	Chaperome	PFD	MI:0729		met_pub_single	pubmed:25036637	IntAct	IntAct:MI:0729
80273	134266	GRPEL1	GRPEL2	Chaperome	HSP70	Chaperome	HSP70	MI:0004		met_pub_single	pubmed:26186194	biogrid	biogrid:MI:0004
3320	7266	HSP90AA1	DNAJC7	Chaperome	HSP90	Chaperome	HSP40	MI:0004|MI:0018|MI:0096	MI:0004|MI:0018|MI:0096	binary_met_pub_multiple	pubmed:20661446|pubmed:19875381|pubmed:12853476	biogrid	biogrid:MI:0004|||biogrid:MI:0018|||biogrid:MI:0096
8697	51434	CDC23	ANAPC7	Chaperome	TPR	Chaperome	TPR	MI:0004|MI:2222		met_single_pub_multiple	pubmed:26496610|pubmed:unassigned1312	biogrid|IntAct	biogrid:MI:0004|||IntAct:MI:2222
7266	3303	DNAJC7	HSPA1A	Chaperome	HSP40	Chaperome	HSP70	MI:0096|MI:0004	MI:0096	met_single_pub_multiple	pubmed:12853476|pubmed:26496610	biogrid	biogrid:MI:0096|||biogrid:MI:0004
3309	3337	HSPA5	DNAJB1	Chaperome	HSP70	Chaperome	HSP40	MI:0004		met_pub_single	pubmed:26496610	biogrid	biogrid:MI:0004
3303	55466	HSPA1A	DNAJA4	Chaperome	HSP70	Chaperome	HSP40	MI:0004		met_pub_single	pubmed:21231916	biogrid	biogrid:MI:0004
3326	3326	HSP90AB1	HSP90AB1	Chaperome	HSP90	Chaperome	HSP90	MI:0096|MI:0729|MI:0013|MI:0069	MI:0096|MI:0729|MI:0013|MI:0069	binary_met_pub_multiple	pubmed:10543959|pubmed:22939624|pubmed:21183720|pubmed:DIP-15202S|pubmed:7588731|pubmed:DIP-305S	biogrid|IntAct|dip	biogrid:MI:0096|||IntAct:MI:0729|||dip:MI:0013|MI:0069
11080	25822	DNAJB4	DNAJB5	Chaperome	HSP40	Chaperome	HSP40	MI:0004		met_pub_single	pubmed:26186194	biogrid	biogrid:MI:0004
147700	23759	KLC3	PPIL2	Chaperome	TPR	Chaperome	HSP90	MI:0004		met_pub_single	pubmed:26496610	biogrid	biogrid:MI:0004
10049	10049	DNAJB6	DNAJB6	Chaperome	HSP40	Chaperome	HSP40	MI:0007		met_pub_single	pubmed:22366786	UniProt	UniProt:MI:0007
9531	3303	BAG3	HSPA1A	Chaperome	HSP70	Chaperome	HSP70	MI:0004|MI:0729	MI:0004	met_single_pub_multiple	pubmed:10980614|pubmed:11527400|pubmed:23824909|pubmed:26496610|pubmed:25036637	biogrid|IntAct	biogrid:MI:0004|||IntAct:MI:0729
11153	11153	FICD	FICD	Chaperome	TPR	Chaperome	TPR	MI:1147|MI:0114|MI:0071|MI:0826	MI:1147|MI:0114|MI:0071|MI:0826	binary_met_pub_multiple	pubmed:DIP-15836S|pubmed:22266942|pubmed:DIP-17369S|pubmed:25435325	dip	dip:MI:1147|MI:0114|MI:0071|MI:0826
7411	7415	VBP1	VCP	Chaperome	PFD	Chaperome	HSP100	MI:0004		met_pub_single	pubmed:23964080	biogrid	biogrid:MI:0004
7415	3329	VCP	HSPD1	Chaperome	HSP100	Chaperome	HSP60	MI:0004		met_pub_single	pubmed:23443559	biogrid	biogrid:MI:0004
30001	23071	ERO1L	ERP44	Chaperome	ER	Chaperome	ER	MI:0004		met_pub_single	pubmed:11847130	biogrid	biogrid:MI:0004
5202	5201	PFDN2	PFDN1	Chaperome	PFD	Chaperome	PFD	MI:0018		met_pub_single	pubmed:16876117	HPIDb	HPIDb:MI:0018
6950	22948	TCP1	CCT5	Chaperome	HSP60	Chaperome	HSP60	MI:0004|MI:0276	MI:0004|MI:0276	met_pub_multiple	pubmed:16085932|pubmed:16097032	biogrid|IntAct	biogrid:MI:0004|||IntAct:MI:0276
3320	3306	HSP90AA1	HSPA2	Chaperome	HSP90	Chaperome	HSP70	MI:0004		met_pub_single	pubmed:19875381	biogrid	biogrid:MI:0004
7415	6767	VCP	ST13	Chaperome	HSP100	Chaperome	TPR	MI:0004		met_pub_single	pubmed:23383273	biogrid	biogrid:MI:0004
7266	7203	DNAJC7	CCT3	Chaperome	HSP40	Chaperome	HSP60	MI:0004		met_pub_single	pubmed:26496610	biogrid	biogrid:MI:0004
56605	2923	ERO1LB	PDIA3	Chaperome	ER	Chaperome	ER	MI:0004|MI:0007	MI:0004	met_pub_single	pubmed:20802462	biogrid|MINT	biogrid:MI:0004|||MINT:MI:0007
7184	51061	HSP90B1	TXNDC11	Chaperome	HSP90	Chaperome	ER	MI:0018		met_pub_single	pubmed:21988832	biogrid|IntAct	biogrid:MI:0018|||IntAct:MI:0018
9531	126393	BAG3	HSPB6	Chaperome	HSP70	Chaperome	sHSP	MI:0004|MI:1112|MI:0397	MI:0004|MI:1112|MI:0397	binary_met_pub_multiple	pubmed:23824909|pubmed:26186194|pubmed:unassigned1304	biogrid|IntAct	biogrid:MI:0004|||IntAct:MI:1112|||IntAct:MI:0397
26353	3316	HSPB8	HSPB2	Chaperome	sHSP	Chaperome	sHSP	MI:0018|MI:0004|MI:0007|MI:0055	MI:0018|MI:0004|MI:0007|MI:0055	binary_met_pub_multiple	pubmed:14594798|pubmed:11342557	biogrid|IntAct	biogrid:MI:0018|||biogrid:MI:0004|||IntAct:MI:0018|||IntAct:MI:0007|||IntAct:MI:0055
7415	821	VCP	CANX	Chaperome	HSP100	Chaperome	ER	MI:0004		met_pub_single	pubmed:23383273	biogrid	biogrid:MI:0004
7415	3315	VCP	HSPB1	Chaperome	HSP100	Chaperome	sHSP	MI:0004		met_pub_single	pubmed:23383273	biogrid	biogrid:MI:0004
3308	6449	HSPA4	SGTA	Chaperome	HSP70	Chaperome	TPR	MI:0047|MI:0004|MI:0096	MI:0047|MI:0004|MI:0096	binary_met_pub_multiple	pubmed:12482202|pubmed:16777091|pubmed:24753260	biogrid	biogrid:MI:0047|||biogrid:MI:0004|||biogrid:MI:0096
10549	2923	PRDX4	PDIA3	Chaperome	ER	Chaperome	ER	MI:0415		met_pub_single	pubmed:21057456	MINT	MINT:MI:0415
10910	3308	SUGT1	HSPA4	Chaperome	TPR	Chaperome	HSP70	MI:0004|MI:0096	MI:0004	met_pub_single	pubmed:17466273	biogrid	biogrid:MI:0004|||biogrid:MI:0096
8409	5202	UXT	PFDN2	Chaperome	PFD	Chaperome	PFD	MI:0004|MI:0729	MI:0004	met_single_pub_multiple	pubmed:14615539|pubmed:25036637	biogrid|IntAct	biogrid:MI:0004|||IntAct:MI:0729
3312	54788	HSPA8	DNAJB12	Chaperome	HSP70	Chaperome	HSP40	MI:0004		met_pub_single	pubmed:25036637	biogrid	biogrid:MI:0004
3316	9531	HSPB2	BAG3	Chaperome	sHSP	Chaperome	HSP70	MI:1112|MI:0397	MI:1112|MI:0397	binary_met_multiple	pubmed:unassigned1304	IntAct	IntAct:MI:1112|||IntAct:MI:0397
7917	3303	BAG6	HSPA1A	Chaperome	HSP70	Chaperome	HSP70	MI:0004		met_pub_single	pubmed:11230127	biogrid	biogrid:MI:0004
10273	3320	STUB1	HSP90AA1	Chaperome	TPR	Chaperome	HSP90	MI:0004|MI:0096|MI:0415|MI:0018|MI:0686|MI:0049	MI:0004|MI:0415|MI:0018|MI:0049|MI:0096	binary_met_pub_multiple	pubmed:17324930|pubmed:16307917|pubmed:15538384|pubmed:11146632|pubmed:19196961|pubmed:17317785|pubmed:21454478|pubmed:20618441|pubmed:20146531|pubmed:19913553|pubmed:20704274|pubmed:18784277|pubmed:12574167|pubmed:18818696|pubmed:16275660|pubmed:16293251|pubmed:16207813|pubmed:22824801|pubmed:15001357|pubmed:21325980|pubmed:20661446|pubmed:23256568|pubmed:23344957|pubmed:19875381|pubmed:21360678…	biogrid|IntAct|UniProt	biogrid:MI:0004|||biogrid:MI:0096|||biogrid:MI:0415|||biogrid:MI:0018|||biogrid:MI:0686|||IntAct:MI:0049|||IntAct:MI:0096|||IntAct:MI:0018|||UniProt:MI:0096
3316	8988	HSPB2	HSPB3	Chaperome	sHSP	Chaperome	sHSP	MI:0004		met_pub_single	pubmed:10625651	biogrid	biogrid:MI:0004
3308	7266	HSPA4	DNAJC7	Chaperome	HSP70	Chaperome	HSP40	MI:0004		met_pub_single	pubmed:20661446	biogrid	biogrid:MI:0004
51112	51112	TTC15	TTC15	Chaperome	TPR	Chaperome	TPR	MI:0018|MI:0004	MI:0018|MI:0004	binary_met_multiple	pubmed:21525244	biogrid	biogrid:MI:0018|||biogrid:MI:0004
3315	10273	HSPB1	STUB1	Chaperome	sHSP	Chaperome	TPR	MI:0018|MI:0097	MI:0018|MI:0097	binary_met_multiple	pubmed:25277244	biogrid|IntAct	biogrid:MI:0018|||IntAct:MI:0097
3309	3309	HSPA5	HSPA5	Chaperome	HSP70	Chaperome	HSP70	MI:0004		met_pub_single	pubmed:24189400	biogrid	biogrid:MI:0004
3326	10808	HSP90AB1	HSPH1	Chaperome	HSP90	Chaperome	HSP70	MI:0004		met_pub_single	pubmed:16263121	biogrid	biogrid:MI:0004
5481	3326	PPID	HSP90AB1	Chaperome	HSP90	Chaperome	HSP90	MI:0096		met_pub_single	pubmed:15497503	biogrid	biogrid:MI:0096
80273	80273	GRPEL1	GRPEL1	Chaperome	HSP70	Chaperome	HSP70	MI:0096		met_pub_single	pubmed:23345595	biogrid	biogrid:MI:0096
1861	1861	TOR1A	TOR1A	Chaperome	HSP100	Chaperome	HSP100	MI:0004|MI:0096	MI:0004	met_single_pub_multiple	pubmed:19651773|pubmed:19339278	biogrid	biogrid:MI:0004|||biogrid:MI:0096
10513	285755	APPBP2	PPIL6	Chaperome	TPR	Chaperome	HSP90	MI:1112|MI:0397	MI:1112|MI:0397	binary_met_multiple	pubmed:unassigned1304	IntAct	IntAct:MI:1112|||IntAct:MI:0397
26353	8988	HSPB8	HSPB3	Chaperome	sHSP	Chaperome	sHSP	MI:0018		met_pub_single	pubmed:16225851	biogrid|IntAct	biogrid:MI:0018|||IntAct:MI:0018
1861	27433	TOR1A	TOR2A	Chaperome	HSP100	Chaperome	HSP100	MI:0004		met_pub_single	pubmed:26186194	biogrid	biogrid:MI:0004
3300	3308	DNAJB2	HSPA4	Chaperome	HSP40	Chaperome	HSP70	MI:0004		met_pub_single	pubmed:21625540	biogrid	biogrid:MI:0004
573	3337	BAG1	DNAJB1	Chaperome	HSP70	Chaperome	HSP40	MI:0004		met_pub_single	pubmed:25036637	biogrid	biogrid:MI:0004
3437	439996	IFIT3	IFIT1L	Chaperome	TPR	Chaperome	TPR	MI:0004|MI:1112|MI:0397	MI:0004|MI:1112|MI:0397	binary_met_pub_multiple	pubmed:21642987|pubmed:unassigned1304	biogrid|IntAct	biogrid:MI:0004|||IntAct:MI:1112|||IntAct:MI:0397
56605	9601	ERO1LB	PDIA4	Chaperome	ER	Chaperome	ER	MI:0004|MI:0007	MI:0004	met_pub_single	pubmed:20802462	biogrid|MINT	biogrid:MI:0004|||MINT:MI:0007
3437	3437	IFIT3	IFIT3	Chaperome	TPR	Chaperome	TPR	MI:0018|MI:0398|MI:0397|MI:0007	MI:0018|MI:0007|MI:0398|MI:0397	binary_met_pub_multiple	pubmed:16189514|pubmed:21163940|pubmed:21642987	biogrid|IntAct	biogrid:MI:0018|||IntAct:MI:0398|||IntAct:MI:0397|||IntAct:MI:0007
10598	10694	AHSA1	CCT8	Chaperome	HSP90	Chaperome	HSP60	MI:0004		met_pub_single	pubmed:26693507	biogrid	biogrid:MI:0004
3308	1410	HSPA4	CRYAB	Chaperome	HSP70	Chaperome	sHSP	MI:0004		met_pub_single	pubmed:12812987	biogrid	biogrid:MI:0004
7266	10963	DNAJC7	STIP1	Chaperome	HSP40	Chaperome	TPR	MI:0004		met_pub_single	pubmed:26496610	biogrid	biogrid:MI:0004
3315	51340	HSPB1	CRNKL1	Chaperome	sHSP	Chaperome	TPR	MI:0018|MI:0097	MI:0018|MI:0097	binary_met_multiple	pubmed:25277244	biogrid|IntAct	biogrid:MI:0018|||IntAct:MI:0097
8100	7415	IFT88	VCP	Chaperome	TPR	Chaperome	HSP100	MI:0004		met_pub_single	pubmed:26389662	biogrid	biogrid:MI:0004
79657	5204	RPAP3	PFDN5	Chaperome	TPR	Chaperome	PFD	MI:0729		met_pub_single	pubmed:25036637	IntAct	IntAct:MI:0729
11140	10273	CDC37	STUB1	Chaperome	HSP90	Chaperome	TPR	MI:0004		met_pub_single	pubmed:25036637	biogrid	biogrid:MI:0004
3310	3301	HSPA6	DNAJA1	Chaperome	HSP70	Chaperome	HSP40	MI:0004		met_pub_single	pubmed:21231916	biogrid	biogrid:MI:0004
3303	10963	HSPA1A	STIP1	Chaperome	HSP70	Chaperome	TPR	MI:0004		met_pub_single	pubmed:11413142	biogrid	biogrid:MI:0004
7415	9532	VCP	BAG2	Chaperome	HSP100	Chaperome	HSP70	MI:0004		met_pub_single	pubmed:23383273	biogrid	biogrid:MI:0004
8468	3320	FKBP6	HSP90AA1	Chaperome	HSP90	Chaperome	HSP90	MI:0004		met_pub_single	pubmed:25036637	biogrid	biogrid:MI:0004
2923	30001	PDIA3	ERO1L	Chaperome	ER	Chaperome	ER	MI:0004|MI:0007	MI:0004	met_single_pub_multiple	pubmed:17170699|pubmed:20802462	biogrid|MINT	biogrid:MI:0004|||MINT:MI:0007
3315	1409	HSPB1	CRYAA	Chaperome	sHSP	Chaperome	sHSP	MI:0018|MI:0004	MI:0018|MI:0004	binary_met_pub_multiple	pubmed:11700327|pubmed:12601044	biogrid	biogrid:MI:0018|||biogrid:MI:0004
79989	92104	TTC26	TTC30A	Chaperome	TPR	Chaperome	TPR	MI:2222		met_pub_single	pubmed:unassigned1312	IntAct	IntAct:MI:2222
10598	10953	AHSA1	TOMM34	Chaperome	HSP90	Chaperome	TPR	MI:0004		met_pub_single	pubmed:25036637	biogrid	biogrid:MI:0004
55664	10953	CDC37L1	TOMM34	Chaperome	HSP90	Chaperome	TPR	MI:0004		met_pub_single	pubmed:25036637	biogrid	biogrid:MI:0004
55664	2288	CDC37L1	FKBP4	Chaperome	HSP90	Chaperome	HSP90	MI:0004		met_pub_single	pubmed:25036637	biogrid	biogrid:MI:0004
3309	10130	HSPA5	PDIA6	Chaperome	HSP70	Chaperome	ER	MI:0004		met_pub_single	pubmed:24189400	biogrid	biogrid:MI:0004
126393	1410	HSPB6	CRYAB	Chaperome	sHSP	Chaperome	sHSP	MI:1112|MI:0397	MI:1112|MI:0397	binary_met_multiple	pubmed:unassigned1304	IntAct	IntAct:MI:1112|||IntAct:MI:0397
3315	3315	HSPB1	HSPB1	Chaperome	sHSP	Chaperome	sHSP	MI:0018|MI:0096|MI:0097|MI:0729	MI:0018|MI:0096|MI:0097|MI:0729	binary_met_pub_multiple	pubmed:22365833|pubmed:10383393|pubmed:25277244|pubmed:11003656|pubmed:25036637	biogrid|MINT|IntAct	biogrid:MI:0018|||biogrid:MI:0096|||MINT:MI:0096|||MINT:MI:0018|||IntAct:MI:0097|||IntAct:MI:0729
26353	1410	HSPB8	CRYAB	Chaperome	sHSP	Chaperome	sHSP	MI:0018|MI:0055	MI:0018|MI:0055	binary_met_multiple	pubmed:16225851	biogrid|IntAct	biogrid:MI:0018|||biogrid:MI:0055|||IntAct:MI:0018|||IntAct:MI:0055
3309	3312	HSPA5	HSPA8	Chaperome	HSP70	Chaperome	HSP70	MI:0004		met_pub_single	pubmed:26496610	biogrid	biogrid:MI:0004
1409	1409	CRYAA	CRYAA	Chaperome	sHSP	Chaperome	sHSP	MI:0018|MI:0096|MI:0004	MI:0018|MI:0096|MI:0004	binary_met_pub_multiple	pubmed:11700327|pubmed:17724207|pubmed:12601044|pubmed:22427585|pubmed:18639655|pubmed:25416956|pubmed:22085609	biogrid	biogrid:MI:0018|||biogrid:MI:0096|||biogrid:MI:0004
10513	79836	APPBP2	LONRF3	Chaperome	TPR	Chaperome	TPR	MI:0018|MI:1112|MI:0397|MI:1356	MI:0018|MI:1112|MI:0397|MI:1356	binary_met_multiple	pubmed:25416956	biogrid|IntAct	biogrid:MI:0018|||IntAct:MI:1112|||IntAct:MI:0397|||IntAct:MI:1356
9531	130502	BAG3	TTC32	Chaperome	HSP70	Chaperome	TPR	MI:0004		met_pub_single	pubmed:23824909	biogrid	biogrid:MI:0004
3309	10525	HSPA5	HYOU1	Chaperome	HSP70	Chaperome	HSP70	MI:0004		met_pub_single	pubmed:26496610	biogrid	biogrid:MI:0004
9049	10963	AIP	STIP1	Chaperome	HSP90	Chaperome	TPR	MI:0096		met_pub_single	pubmed:21170051	biogrid	biogrid:MI:0096
10728	2286	PTGES3	FKBP2	Chaperome	HSP90	Chaperome	HSP90	MI:0004		met_pub_single	pubmed:20661446	biogrid	biogrid:MI:0004
51726	3303	DNAJB11	HSPA1A	Chaperome	HSP40	Chaperome	HSP70	MI:0004		met_pub_single	pubmed:11584023	biogrid	biogrid:MI:0004
3310	3337	HSPA6	DNAJB1	Chaperome	HSP70	Chaperome	HSP40	MI:0004		met_pub_single	pubmed:21231916	biogrid	biogrid:MI:0004
23770	23640	FKBP8	HSPBP1	Chaperome	HSP90	Chaperome	HSP70	MI:0004		met_pub_single	pubmed:25036637	biogrid	biogrid:MI:0004
10273	161582	STUB1	DYX1C1	Chaperome	TPR	Chaperome	TPR	MI:0004		met_pub_single	pubmed:19423554	biogrid	biogrid:MI:0004
55664	10963	CDC37L1	STIP1	Chaperome	HSP90	Chaperome	TPR	MI:0004|MI:0729	MI:0004	met_single_pub_multiple	pubmed:25036637|pubmed:11413142	biogrid|IntAct	biogrid:MI:0004|||IntAct:MI:0729
9532	63943	BAG2	FKBPL	Chaperome	HSP70	Chaperome	TPR	MI:0729		met_pub_single	pubmed:25036637	IntAct	IntAct:MI:0729
9530	23234	BAG4	DNAJC9	Chaperome	HSP70	Chaperome	HSP40	MI:0004		met_pub_single	pubmed:25036637	biogrid	biogrid:MI:0004
7415	7415	VCP	VCP	Chaperome	HSP100	Chaperome	HSP100	MI:0004|MI:0096|MI:0018|MI:0114|MI:0397|MI:0020|MI:1246|MI:0872|MI:0410	MI:0004|MI:0018|MI:0114|MI:0397|MI:0020|MI:1246|MI:0872|MI:0410|MI:0096	binary_met_pub_multiple	pubmed:17525332|pubmed:16621797|pubmed:22270372|pubmed:23383273|pubmed:18044963|pubmed:25416956|pubmed:20512113|pubmed:26849035|pubmed:26822609|pubmed:DIP-16390S|pubmed:DIP-18021S|pubmed:DIP-18123S|pubmed:24055316|pubmed:26712278	biogrid|MINT|IntAct|dip	biogrid:MI:0004|||biogrid:MI:0096|||biogrid:MI:0018|||MINT:MI:0114|||IntAct:MI:0397|||MINT:MI:0020|||MINT:MI:1246|||dip:MI:0114|MI:0872|MI:0410
3315	3308	HSPB1	HSPA4	Chaperome	sHSP	Chaperome	HSP70	MI:0018|MI:0097	MI:0018|MI:0097	binary_met_multiple	pubmed:25277244	biogrid|IntAct	biogrid:MI:0018|||IntAct:MI:0097
6950	10694	TCP1	CCT8	Chaperome	HSP60	Chaperome	HSP60	MI:0004		met_pub_single	pubmed:16085932	biogrid	biogrid:MI:0004
573	11080	BAG1	DNAJB4	Chaperome	HSP70	Chaperome	HSP40	MI:0004		met_pub_single	pubmed:25036637	biogrid	biogrid:MI:0004
7266	3306	DNAJC7	HSPA2	Chaperome	HSP40	Chaperome	HSP70	MI:0004		met_pub_single	pubmed:26496610	biogrid	biogrid:MI:0004
3303	10294	HSPA1A	DNAJA2	Chaperome	HSP70	Chaperome	HSP40	MI:0004		met_pub_single	pubmed:21231916	biogrid	biogrid:MI:0004
3320	10953	HSP90AA1	TOMM34	Chaperome	HSP90	Chaperome	TPR	MI:0004		met_single_pub_multiple	pubmed:19875381|pubmed:21360678	biogrid	biogrid:MI:0004
3312	10963	HSPA8	STIP1	Chaperome	HSP70	Chaperome	TPR	MI:0047|MI:0096	MI:0047|MI:0096	binary_met_pub_multiple	pubmed:9774640|pubmed:10567422|pubmed:11093761	biogrid	biogrid:MI:0047|||biogrid:MI:0096
3309	9532	HSPA5	BAG2	Chaperome	HSP70	Chaperome	HSP70	MI:0004		met_pub_single	pubmed:26496610	biogrid	biogrid:MI:0004
79657	3324	RPAP3	HSP90AA2	Chaperome	TPR	Chaperome	HSP90	MI:0004		met_pub_single	pubmed:17643375	biogrid	biogrid:MI:0004
11140	2289	CDC37	FKBP5	Chaperome	HSP90	Chaperome	HSP90	MI:0004		met_pub_single	pubmed:25036637	biogrid	biogrid:MI:0004
5204	5202	PFDN5	PFDN2	Chaperome	PFD	Chaperome	PFD	MI:0004|MI:0729	MI:0004	met_single_pub_multiple	pubmed:22844532|pubmed:25036637	biogrid|IntAct	biogrid:MI:0004|||IntAct:MI:0729
146862	3320	UNC45B	HSP90AA1	Chaperome	TPR	Chaperome	HSP90	MI:0004|MI:0729	MI:0004	met_pub_single	pubmed:25036637	biogrid|IntAct	biogrid:MI:0004|||IntAct:MI:0729
573	10049	BAG1	DNAJB6	Chaperome	HSP70	Chaperome	HSP40	MI:0004		met_pub_single	pubmed:25036637	biogrid	biogrid:MI:0004
131118	3313	DNAJC19	HSPA9	Chaperome	HSP40	Chaperome	HSP70	MI:0415		met_single_pub_multiple	pubmed:20053669|pubmed:22544056	biogrid	biogrid:MI:0415
3312	9531	HSPA8	BAG3	Chaperome	HSP70	Chaperome	HSP70	MI:0018|MI:0096|MI:0004	MI:0018|MI:0096|MI:0004	binary_met_pub_multiple	pubmed:9873016|pubmed:21233200|pubmed:21423662|pubmed:23824909|pubmed:25036637|pubmed:25416956|pubmed:26496610	biogrid	biogrid:MI:0018|||biogrid:MI:0096|||biogrid:MI:0004
64837	23759	KLC2	PPIL2	Chaperome	TPR	Chaperome	HSP90	MI:0004		met_pub_single	pubmed:26496610	biogrid	biogrid:MI:0004
11331	5245	PHB2	PHB	Chaperome	MITO	Chaperome	MITO	MI:0004		met_pub_single	pubmed:17932104	biogrid	biogrid:MI:0004
56605	23071	ERO1LB	ERP44	Chaperome	ER	Chaperome	ER	MI:0004		met_pub_single	pubmed:11847130	biogrid	biogrid:MI:0004
3315	3309	HSPB1	HSPA5	Chaperome	sHSP	Chaperome	HSP70	MI:0018|MI:0097	MI:0018|MI:0097	binary_met_multiple	pubmed:25277244	biogrid|IntAct	biogrid:MI:0018|||IntAct:MI:0097
3309	51726	HSPA5	DNAJB11	Chaperome	HSP70	Chaperome	HSP40	MI:0004|MI:0096	MI:0004	met_single_pub_multiple	pubmed:24189400|pubmed:21217698|pubmed:26186194|pubmed:26085089|pubmed:18923428|pubmed:20335166	biogrid|MINT|HPIDb	biogrid:MI:0004|||biogrid:MI:0096|||MINT:MI:0096|||HPIDb:MI:0096
3303	165721	HSPA1A	DNAJB8	Chaperome	HSP70	Chaperome	HSP40	MI:0004		met_pub_single	pubmed:21231916	biogrid	biogrid:MI:0004
11140	7266	CDC37	DNAJC7	Chaperome	HSP90	Chaperome	HSP40	MI:0004		met_pub_single	pubmed:25036637	biogrid	biogrid:MI:0004
3320	10728	HSP90AA1	PTGES3	Chaperome	HSP90	Chaperome	HSP90	MI:0096|MI:0004|MI:0018|MI:0090|MI:0729	MI:0096|MI:0018|MI:0090|MI:0729|MI:0004	binary_met_pub_multiple	pubmed:11812147|pubmed:20159553|pubmed:15916966|pubmed:20039095|pubmed:22315411|pubmed:14761955|pubmed:20661446|pubmed:22729780|pubmed:19875381|pubmed:23022381|pubmed:9817749|pubmed:21988832|pubmed:10811660|pubmed:11447118|pubmed:22806877|pubmed:18172314|pubmed:10642522|pubmed:16565516|pubmed:19996313|pubmed:19740745|pubmed:20048054|pubmed:18285346|pubmed:16289154|pubmed:14987994|pubmed:26804907|…	biogrid|UniProt|IntAct	biogrid:MI:0096|||biogrid:MI:0004|||biogrid:MI:0018|||biogrid:MI:0090|||UniProt:MI:0018|||IntAct:MI:0018|||IntAct:MI:0729
7265	9532	TTC1	BAG2	Chaperome	TPR	Chaperome	HSP70	MI:0004		met_pub_single	pubmed:25036637	biogrid	biogrid:MI:0004
9531	3306	BAG3	HSPA2	Chaperome	HSP70	Chaperome	HSP70	MI:0004		met_pub_single	pubmed:23824909	biogrid	biogrid:MI:0004
79657	10471	RPAP3	PFDN6	Chaperome	TPR	Chaperome	PFD	MI:0004		met_single_pub_multiple	pubmed:17643375|pubmed:19450687	biogrid	biogrid:MI:0004
79657	10910	RPAP3	SUGT1	Chaperome	TPR	Chaperome	TPR	MI:0004		met_pub_single	pubmed:25036637	biogrid	biogrid:MI:0004
11140	8725	CDC37	C19orf2	Chaperome	HSP90	Chaperome	PFD	MI:0729		met_pub_single	pubmed:25036637	IntAct	IntAct:MI:0729
51060	54557	TXNDC12	SGTB	Chaperome	ER	Chaperome	TPR	MI:0018|MI:1112|MI:0397|MI:1356	MI:0018|MI:1112|MI:0397|MI:1356	binary_met_multiple	pubmed:25416956	biogrid|IntAct	biogrid:MI:0018|||IntAct:MI:1112|||IntAct:MI:0397|||IntAct:MI:1356
3326	10953	HSP90AB1	TOMM34	Chaperome	HSP90	Chaperome	TPR	MI:0004		met_pub_single	pubmed:25036637	biogrid	biogrid:MI:0004
3326	10273	HSP90AB1	STUB1	Chaperome	HSP90	Chaperome	TPR	MI:0004|MI:0007|MI:0065|MI:0071	MI:0004|MI:0065|MI:0071|MI:0007	binary_met_pub_multiple	pubmed:25036637|pubmed:16293251|pubmed:20618441	biogrid|MINT	biogrid:MI:0004|||MINT:MI:0007|||MINT:MI:0065|||MINT:MI:0071
7415	51726	VCP	DNAJB11	Chaperome	HSP100	Chaperome	HSP40	MI:0004		met_pub_single	pubmed:23443559	biogrid	biogrid:MI:0004
573	3312	BAG1	HSPA8	Chaperome	HSP70	Chaperome	HSP70	MI:0018|MI:0096|MI:0004|MI:0686|MI:0107|MI:0081	MI:0018|MI:0096|MI:0004|MI:0107|MI:0081	binary_met_pub_multiple	pubmed:9305631|pubmed:9873016|pubmed:17954934|pubmed:12297498|pubmed:20675402|pubmed:11741305|pubmed:10671488|pubmed:12874020|pubmed:14978028|pubmed:19800331|pubmed:9774640|pubmed:25416956|pubmed:25535373	biogrid|MINT	biogrid:MI:0018|||biogrid:MI:0096|||biogrid:MI:0004|||biogrid:MI:0686|||MINT:MI:0107|||MINT:MI:0081
10273	23317	STUB1	DNAJC13	Chaperome	TPR	Chaperome	HSP40	MI:0004		met_pub_single	pubmed:15538384	biogrid	biogrid:MI:0004
57544	5479	TXNDC16	PPIB	Chaperome	ER	Chaperome	HSP90	MI:0004		met_pub_single	pubmed:22119785	biogrid	biogrid:MI:0004
6767	3308	ST13	HSPA4	Chaperome	TPR	Chaperome	HSP70	MI:0096		met_pub_single	pubmed:10642522	biogrid	biogrid:MI:0096
10130	7296	PDIA6	TXNRD1	Chaperome	ER	Chaperome	MITO	MI:0004		met_pub_single	pubmed:26186194	biogrid	biogrid:MI:0004
30001	9601	ERO1L	PDIA4	Chaperome	ER	Chaperome	ER	MI:0004|MI:0007	MI:0004	met_pub_single	pubmed:20802462	biogrid|MINT	biogrid:MI:0004|||MINT:MI:0007
3312	23234	HSPA8	DNAJC9	Chaperome	HSP70	Chaperome	HSP40	MI:0004		met_pub_single	pubmed:25036637	biogrid	biogrid:MI:0004
9093	3303	DNAJA3	HSPA1A	Chaperome	HSP40	Chaperome	HSP70	MI:0004		met_pub_single	pubmed:23698466	biogrid	biogrid:MI:0004
9531	9531	BAG3	BAG3	Chaperome	HSP70	Chaperome	HSP70	MI:0004		met_pub_single	pubmed:23824909	biogrid	biogrid:MI:0004
6449	7917	SGTA	BAG6	Chaperome	TPR	Chaperome	HSP70	MI:0004|MI:0096|MI:0018|MI:1112|MI:0397|MI:1356	MI:0004|MI:0018|MI:1112|MI:0397|MI:1356|MI:0096	binary_met_pub_multiple	pubmed:16777091|pubmed:23246001|pubmed:23533635|pubmed:25036637|pubmed:25416956|pubmed:25415308|pubmed:24424410|pubmed:14667819|pubmed:unassigned1304	biogrid|IntAct	biogrid:MI:0004|||biogrid:MI:0096|||biogrid:MI:0018|||IntAct:MI:0018|||IntAct:MI:1112|||IntAct:MI:0397|||IntAct:MI:1356
7265	22824	TTC1	HSPA4L	Chaperome	TPR	Chaperome	HSP70	MI:0004		met_pub_single	pubmed:25036637	biogrid	biogrid:MI:0004
7266	3326	DNAJC7	HSP90AB1	Chaperome	HSP40	Chaperome	HSP90	MI:0004		met_pub_single	pubmed:26496610	biogrid	biogrid:MI:0004
7266	11080	DNAJC7	DNAJB4	Chaperome	HSP40	Chaperome	HSP40	MI:0004		met_pub_single	pubmed:26496610	biogrid	biogrid:MI:0004
3312	3306	HSPA8	HSPA2	Chaperome	HSP70	Chaperome	HSP70	MI:0004		met_pub_single	pubmed:25036637	biogrid	biogrid:MI:0004
2288	3326	FKBP4	HSP90AB1	Chaperome	HSP90	Chaperome	HSP90	MI:0004|MI:0729|MI:0006|MI:0028	MI:0004|MI:0028|MI:0729|MI:0006	binary_met_pub_multiple	pubmed:25036637|pubmed:DIP-15323S|pubmed:21730179|pubmed:DIP-14613S|pubmed:21170051	biogrid|IntAct|dip	biogrid:MI:0004|||IntAct:MI:0729|||dip:MI:0006|MI:0028
55741	821	EDEM2	CANX	Chaperome	ER	Chaperome	ER	MI:0004		met_pub_single	pubmed:24910992	biogrid	biogrid:MI:0004
54557	10525	SGTB	HYOU1	Chaperome	TPR	Chaperome	HSP70	MI:0004		met_pub_single	pubmed:26496610	biogrid	biogrid:MI:0004
55664	7268	CDC37L1	TTC4	Chaperome	HSP90	Chaperome	TPR	MI:0004		met_pub_single	pubmed:25036637	biogrid	biogrid:MI:0004
11140	2288	CDC37	FKBP4	Chaperome	HSP90	Chaperome	HSP90	MI:0004|MI:0729	MI:0004	met_pub_single	pubmed:25036637	biogrid|IntAct	biogrid:MI:0004|||IntAct:MI:0729
9531	10910	BAG3	SUGT1	Chaperome	HSP70	Chaperome	TPR	MI:0004		met_pub_single	pubmed:23824909	biogrid	biogrid:MI:0004
7415	4189	VCP	DNAJB9	Chaperome	HSP100	Chaperome	HSP40	MI:0004		met_pub_single	pubmed:18400946	biogrid	biogrid:MI:0004
51434	51433	ANAPC7	ANAPC5	Chaperome	TPR	Chaperome	TPR	MI:0004		met_pub_single	pubmed:23160376	biogrid	biogrid:MI:0004
10728	10728	PTGES3	PTGES3	Chaperome	HSP90	Chaperome	HSP90	MI:0096		met_single_pub_multiple	pubmed:10811660|pubmed:10543959	biogrid	biogrid:MI:0096
11140	3303	CDC37	HSPA1A	Chaperome	HSP90	Chaperome	HSP70	MI:0004		met_pub_single	pubmed:24189400	biogrid	biogrid:MI:0004
7415	10953	VCP	TOMM34	Chaperome	HSP100	Chaperome	TPR	MI:0096|MI:0004|MI:0018	MI:0096|MI:0018|MI:0004	binary_met_multiple	pubmed:11913976	biogrid	biogrid:MI:0096|||biogrid:MI:0004|||biogrid:MI:0018
3315	3831	HSPB1	KLC1	Chaperome	sHSP	Chaperome	TPR	MI:0018|MI:0097	MI:0018|MI:0097	binary_met_multiple	pubmed:25277244	biogrid|IntAct	biogrid:MI:0018|||IntAct:MI:0097
63943	3320	FKBPL	HSP90AA1	Chaperome	TPR	Chaperome	HSP90	MI:0004		met_single_pub_multiple	pubmed:15664193|pubmed:23912458|pubmed:25036637	biogrid	biogrid:MI:0004
3437	9361	IFIT3	LONP1	Chaperome	TPR	Chaperome	HSP100	MI:0018|MI:0397	MI:0018	met_pub_single_binary	pubmed:21163940	biogrid|IntAct	biogrid:MI:0018|||IntAct:MI:0397
821	2923	CANX	PDIA3	Chaperome	ER	Chaperome	ER	MI:0096		met_pub_single	pubmed:12052826	biogrid	biogrid:MI:0096
8195	79738	MKKS	BBS10	Chaperome	HSP60	Chaperome	HSP60	MI:0007|MI:0071	MI:0007|MI:0071	met_pub_multiple	pubmed:20080638|pubmed:DIP-16085S	IntAct|dip	IntAct:MI:0007|||IntAct:MI:0071|||dip:MI:0007
27248	3309	ERLEC1	HSPA5	Chaperome	ER	Chaperome	HSP70	MI:0004		met_single_pub_multiple	pubmed:18264092|pubmed:21118962	biogrid	biogrid:MI:0004
3320	6950	HSP90AA1	TCP1	Chaperome	HSP90	Chaperome	HSP60	MI:0004		met_pub_single	pubmed:16263121	biogrid	biogrid:MI:0004
10549	81567	PRDX4	TXNDC5	Chaperome	ER	Chaperome	ER	MI:0415		met_pub_single	pubmed:21057456	MINT	MINT:MI:0415
5536	11140	PPP5C	CDC37	Chaperome	TPR	Chaperome	HSP90	MI:0004|MI:0007	MI:0004	met_single_pub_multiple	pubmed:21360678|pubmed:25036637	biogrid|IntAct	biogrid:MI:0004|||IntAct:MI:0007
1409	3316	CRYAA	HSPB2	Chaperome	sHSP	Chaperome	sHSP	MI:0018|MI:0004	MI:0018|MI:0004	binary_met_multiple	pubmed:12601044	biogrid	biogrid:MI:0018|||biogrid:MI:0004
3312	10294	HSPA8	DNAJA2	Chaperome	HSP70	Chaperome	HSP40	MI:0004		met_pub_single	pubmed:25036637	biogrid	biogrid:MI:0004
10450	51340	PPIE	CRNKL1	Chaperome	HSP90	Chaperome	TPR	MI:0004		met_pub_single	pubmed:26186194	biogrid	biogrid:MI:0004
9530	10049	BAG4	DNAJB6	Chaperome	HSP70	Chaperome	HSP40	MI:0004		met_pub_single	pubmed:25036637	biogrid	biogrid:MI:0004

## Sheet: TABLE S2B_multiple evidence
S2 TABLE. PROTEOSTASIS NETWORK (PN) PROTEIN PROTEIN INTERACTIONS (PPIs)
Human physical protein-protein interactions (PPIs) were obtained for 332 human chaperome members from curated public databases reporting human PPIs with PSI-MI method annotations (IntAct, BioGrid, MINT, DIP). Downloaded on 23 Dec 2016.
Gene ID and symbol, chaperome functional ontology annotation levels 1 and 2, interaction detection method as annotated in the database and unique methods per PPI following our curation, curation evidence level, PMIDs, reporting databases and respective MI methods IDs are indicated.
TAB S2A
SE-CHAP: 666 curated physical human protein - protein interactions between 220 chaperome members supported by any number of evidence, including interactions reported only by a single study (PMID).
TAB S2B
ME-CHAP: 222 curated high-confidence physical human protein - protein interactions between 128 chaperome members supported by multiple pieces of evidence, including interactions reported by multiple methods and / or studies (PMIDs).
TAB S2C
MM-CHAP: 132 curated high-confidence physical human protein - protein interactions between 96 chaperome members supported by multiple pieces of evidence, including only interactions reported by multiple methods.
TAB S2D
ME-CHAP chaperome family #PPI: protein - protein interaction counts among different chaperones within each families
EntrezID_A	EntrezID_B	Gene_Symbol_A	Gene_Symbol_B	Level1_A	Level2_A	Level1_B	Level2_B	Interaction_detection_method_IDs	Interaction_detection_method_IDs_curated	Curation level	PMID	DB	DB-met_ID
283208	9530	P4HA3	BAG4	Chaperome	ER	Chaperome	HSP70	MI:1112|MI:0397	MI:1112|MI:0397	binary_met_multiple	pubmed:unassigned1304	IntAct	IntAct:MI:1112|||IntAct:MI:0397
3315	91694	HSPB1	LONRF1	Chaperome	sHSP	Chaperome	TPR	MI:0018|MI:0097	MI:0018|MI:0097	binary_met_multiple	pubmed:25277244	biogrid|IntAct	biogrid:MI:0018|||IntAct:MI:0097
64714	30001	PDIA2	ERO1L	Chaperome	ER	Chaperome	ER	MI:0004		met_single_pub_multiple	pubmed:10970843|pubmed:20802462|pubmed:25258311	biogrid	biogrid:MI:0004
9530	3310	BAG4	HSPA6	Chaperome	HSP70	Chaperome	HSP70	MI:1112|MI:0397	MI:1112|MI:0397	binary_met_multiple	pubmed:unassigned1304	IntAct	IntAct:MI:1112|||IntAct:MI:0397
9049	3326	AIP	HSP90AB1	Chaperome	HSP90	Chaperome	HSP90	MI:0004|MI:0007|MI:0107|MI:0028	MI:0004|MI:0107|MI:0028|MI:0007	binary_met_pub_multiple	pubmed:25036637|pubmed:19375531|pubmed:DIP-14613S|pubmed:21170051	biogrid|MINT|dip	biogrid:MI:0004|||MINT:MI:0007|||dip:MI:0107|MI:0028
2289	3326	FKBP5	HSP90AB1	Chaperome	HSP90	Chaperome	HSP90	MI:0004|MI:0028	MI:0004|MI:0028	met_pub_multiple	pubmed:25036637|pubmed:DIP-14613S|pubmed:21170051	biogrid|dip	biogrid:MI:0004|||dip:MI:0028
821	9695	CANX	EDEM1	Chaperome	ER	Chaperome	ER	MI:0004		met_single_pub_multiple	pubmed:12610305|pubmed:21632540|pubmed:22119785|pubmed:24910992	biogrid	biogrid:MI:0004
10273	23640	STUB1	HSPBP1	Chaperome	TPR	Chaperome	HSP70	MI:0004		met_single_pub_multiple	pubmed:16207813|pubmed:15215316	biogrid	biogrid:MI:0004
3320	10598	HSP90AA1	AHSA1	Chaperome	HSP90	Chaperome	HSP90	MI:0004|MI:0096|MI:0018	MI:0004|MI:0018|MI:0096	binary_met_pub_multiple	pubmed:12504007|pubmed:20159553|pubmed:22315411|pubmed:19875381|pubmed:20226818|pubmed:25036637|pubmed:24462205|pubmed:26693507|pubmed:26804907|pubmed:12604615	biogrid|IntAct	biogrid:MI:0004|||biogrid:MI:0096|||biogrid:MI:0018|||IntAct:MI:0018
285755	9530	PPIL6	BAG4	Chaperome	HSP90	Chaperome	HSP70	MI:1112|MI:0397	MI:1112|MI:0397	binary_met_multiple	pubmed:unassigned1304	IntAct	IntAct:MI:1112|||IntAct:MI:0397
10513	30001	APPBP2	ERO1L	Chaperome	TPR	Chaperome	ER	MI:0018|MI:1112|MI:0397|MI:1356	MI:0018|MI:1112|MI:0397|MI:1356	binary_met_multiple	pubmed:25416956	biogrid|IntAct	biogrid:MI:0018|||IntAct:MI:1112|||IntAct:MI:0397|||IntAct:MI:1356
6950	10576	TCP1	CCT2	Chaperome	HSP60	Chaperome	HSP60	MI:0004|MI:0276	MI:0004|MI:0276	met_pub_multiple	pubmed:16085932|pubmed:16097032	biogrid|IntAct	biogrid:MI:0004|||IntAct:MI:0276
3315	811	HSPB1	CALR	Chaperome	sHSP	Chaperome	ER	MI:0018|MI:0004|MI:0097|MI:0006	MI:0018|MI:0004|MI:0097|MI:0006	binary_met_multiple	pubmed:25277244	biogrid|IntAct	biogrid:MI:0018|||biogrid:MI:0004|||IntAct:MI:0097|||IntAct:MI:0006
11080	3310	DNAJB4	HSPA6	Chaperome	HSP40	Chaperome	HSP70	MI:0018|MI:0004	MI:0018|MI:0004	binary_met_pub_multiple	pubmed:21988832|pubmed:21231916	biogrid|IntAct	biogrid:MI:0018|||biogrid:MI:0004|||IntAct:MI:0018
996	8881	CDC27	CDC16	Chaperome	TPR	Chaperome	TPR	MI:0004|MI:0018|MI:2222|MI:0006	MI:0004|MI:0018|MI:0006	binary_met_pub_multiple	pubmed:12956947|pubmed:9405394|pubmed:9628895|pubmed:10922056|pubmed:14657031|pubmed:9356466|pubmed:22193957|pubmed:17187060|pubmed:20733055|pubmed:16364912|pubmed:16648845|pubmed:26496610|pubmed:25306918|pubmed:24100295|pubmed:27114510|pubmed:unassigned1312|pubmed:DIP-14614S|pubmed:21186364	biogrid|IntAct|dip	biogrid:MI:0004|||biogrid:MI:0018|||IntAct:MI:2222|||dip:MI:0006
3337	3312	DNAJB1	HSPA8	Chaperome	HSP40	Chaperome	HSP70	MI:0096		met_single_pub_multiple	pubmed:10075921|pubmed:11093761	biogrid	biogrid:MI:0096
3326	10728	HSP90AB1	PTGES3	Chaperome	HSP90	Chaperome	HSP90	MI:0018|MI:0004|MI:0096|MI:0729|MI:0077|MI:0069	MI:0018|MI:0004|MI:0096|MI:0729|MI:0077|MI:0069	binary_met_pub_multiple	pubmed:21988832|pubmed:25036637|pubmed:10543959|pubmed:17010336|pubmed:18285346|pubmed:21183720|pubmed:DIP-15202S	biogrid|IntAct|dip	biogrid:MI:0018|||biogrid:MI:0004|||biogrid:MI:0096|||IntAct:MI:0018|||IntAct:MI:0729|||dip:MI:0077|MI:0069
3320	3320	HSP90AA1	HSP90AA1	Chaperome	HSP90	Chaperome	HSP90	MI:0018|MI:0004|MI:0096|MI:0398|MI:0030|MI:0276|MI:0729|MI:0071|MI:0013	MI:0018|MI:0004|MI:0096|MI:0030|MI:0276|MI:0729|MI:0071|MI:0013|MI:0398	binary_met_pub_multiple	pubmed:16169070|pubmed:21360678|pubmed:12853476|pubmed:8289821|pubmed:25036637|pubmed:DIP-14636S|pubmed:7588731|pubmed:DIP-305S|pubmed:21460846	biogrid|IntAct|UniProt|dip	biogrid:MI:0018|||biogrid:MI:0004|||biogrid:MI:0096|||IntAct:MI:0398|||UniProt:MI:0030|||UniProt:MI:0276|||IntAct:MI:0729|||dip:MI:0071|MI:0013
2288	10728	FKBP4	PTGES3	Chaperome	HSP90	Chaperome	HSP90	MI:0004		met_single_pub_multiple	pubmed:25036637|pubmed:11413142	biogrid	biogrid:MI:0004
9531	10273	BAG3	STUB1	Chaperome	HSP70	Chaperome	TPR	MI:0004|MI:0729	MI:0004	met_single_pub_multiple	pubmed:25036637|pubmed:26496610	biogrid|IntAct	biogrid:MI:0004|||IntAct:MI:0729
79657	3326	RPAP3	HSP90AB1	Chaperome	TPR	Chaperome	HSP90	MI:0004|MI:0729|MI:0096	MI:0004|MI:0729|MI:0096	binary_met_pub_multiple	pubmed:17643375|pubmed:25036637|pubmed:DIP-16877S|pubmed:24794838	biogrid|IntAct|dip	biogrid:MI:0004|||IntAct:MI:0729|||dip:MI:0096
6449	3320	SGTA	HSP90AA1	Chaperome	TPR	Chaperome	HSP90	MI:0047|MI:0096	MI:0047|MI:0096	binary_met_pub_multiple	pubmed:12482202|pubmed:24753260	biogrid	biogrid:MI:0047|||biogrid:MI:0096
3315	9868	HSPB1	TOMM70A	Chaperome	sHSP	Chaperome	TPR	MI:0018|MI:0097	MI:0018|MI:0097	binary_met_multiple	pubmed:25277244	biogrid|IntAct	biogrid:MI:0018|||IntAct:MI:0097
9530	3312	BAG4	HSPA8	Chaperome	HSP70	Chaperome	HSP70	MI:0096|MI:0004|MI:1112|MI:0397	MI:0096|MI:1112|MI:0397|MI:0004	binary_met_pub_multiple	pubmed:11909948|pubmed:25036637|pubmed:unassigned1304	biogrid|IntAct	biogrid:MI:0096|||biogrid:MI:0004|||IntAct:MI:1112|||IntAct:MI:0397
3320	55664	HSP90AA1	CDC37L1	Chaperome	HSP90	Chaperome	HSP90	MI:0004|MI:0729	MI:0004	met_single_pub_multiple	pubmed:19875381|pubmed:25036637|pubmed:26496610|pubmed:11413142	biogrid|IntAct	biogrid:MI:0004|||IntAct:MI:0729
8195	10575	MKKS	CCT4	Chaperome	HSP60	Chaperome	HSP60	MI:0007		met_single_pub_multiple	pubmed:DIP-16085S|pubmed:20080638	dip	dip:MI:0007
3312	7415	HSPA8	VCP	Chaperome	HSP70	Chaperome	HSP100	MI:0004		met_single_pub_multiple	pubmed:16621797|pubmed:23383273	biogrid	biogrid:MI:0004
3308	10513	HSPA4	APPBP2	Chaperome	HSP70	Chaperome	TPR	MI:0018|MI:1112|MI:0397|MI:1356	MI:0018|MI:1112|MI:0397|MI:1356	binary_met_pub_multiple	pubmed:25416956|pubmed:unassigned1304	biogrid|IntAct	biogrid:MI:0018|||IntAct:MI:1112|||IntAct:MI:0397|||IntAct:MI:1356
9531	1410	BAG3	CRYAB	Chaperome	HSP70	Chaperome	sHSP	MI:0004|MI:0096	MI:0004	met_single_pub_multiple	pubmed:21423662|pubmed:26186194	biogrid	biogrid:MI:0004|||biogrid:MI:0096
23770	3326	FKBP8	HSP90AB1	Chaperome	HSP90	Chaperome	HSP90	MI:0729|MI:0007	MI:0729|MI:0007	binary_met_multiple	pubmed:25036637	IntAct	IntAct:MI:0729|||IntAct:MI:0007
1410	1410	CRYAB	CRYAB	Chaperome	sHSP	Chaperome	sHSP	MI:0018|MI:0096|MI:0004|MI:0055|MI:0077|MI:0006|MI:0397|MI:0826|MI:0069|MI:0028|MI:0020|MI:0410|MI:0071|MI:0038|MI:0030	MI:0018|MI:0096|MI:0004|MI:0055|MI:0077|MI:0006|MI:0826|MI:0069|MI:0028|MI:0020|MI:0410|MI:0071|MI:0038|MI:0030|MI:0397	binary_met_pub_multiple	pubmed:10625651|pubmed:11700327|pubmed:16480679|pubmed:12601044|pubmed:19140694|pubmed:17075130|pubmed:18941542|pubmed:22143763|pubmed:18639655|pubmed:18330356|pubmed:25416956|pubmed:25449278|pubmed:23188086|pubmed:DIP-11587S|pubmed:DIP-15438S|pubmed:DIP-14381S|pubmed:20802487|pubmed:19651604|pubmed:24183572|pubmed:21464278|pubmed:22153508|pubmed:DIP-16396S|pubmed:DIP-14578S|pubmed:DIP-15240S|pub…	biogrid|MINT|UniProt|IntAct|dip	biogrid:MI:0018|||biogrid:MI:0096|||biogrid:MI:0004|||biogrid:MI:0055|||MINT:MI:0077|||UniProt:MI:0018|||UniProt:MI:0006|||IntAct:MI:0397|||dip:MI:0018|MI:0826|MI:0069|MI:0028|MI:0020|MI:0077|MI:0410|MI:0071|MI:0038|MI:0030
56605	5034	ERO1LB	P4HB	Chaperome	ER	Chaperome	ER	MI:0004|MI:0007	MI:0004	met_single_pub_multiple	pubmed:11847130|pubmed:11707400|pubmed:20802462	biogrid|MINT	biogrid:MI:0004|||MINT:MI:0007
79657	81572	RPAP3	PDRG1	Chaperome	TPR	Chaperome	PFD	MI:0004		met_single_pub_multiple	pubmed:17643375|pubmed:19450687|pubmed:25036637	biogrid	biogrid:MI:0004
29899	29899	GPSM2	GPSM2	Chaperome	TPR	Chaperome	TPR	MI:0018|MI:0096|MI:0055	MI:0018|MI:0096|MI:0055	binary_met_multiple	pubmed:15537540	UniProt	UniProt:MI:0018|||UniProt:MI:0096|||UniProt:MI:0055
26353	27129	HSPB8	HSPB7	Chaperome	sHSP	Chaperome	sHSP	MI:0018|MI:0004|MI:0398|MI:0007|MI:0055|MI:1112|MI:0397|MI:1356	MI:0018|MI:0004|MI:0007|MI:0055|MI:0398|MI:1112|MI:0397|MI:1356	binary_met_pub_multiple	pubmed:16189514|pubmed:14594798|pubmed:25416956|pubmed:unassigned1304	biogrid|IntAct	biogrid:MI:0018|||biogrid:MI:0004|||IntAct:MI:0398|||IntAct:MI:0018|||IntAct:MI:0007|||IntAct:MI:0055|||IntAct:MI:1112|||IntAct:MI:0397|||IntAct:MI:1356
5536	3320	PPP5C	HSP90AA1	Chaperome	TPR	Chaperome	HSP90	MI:0004|MI:0096|MI:0686|MI:0007	MI:0004|MI:0096|MI:0007	met_pub_multiple	pubmed:15383005|pubmed:9195923|pubmed:20661446|pubmed:19875381|pubmed:16531226|pubmed:21360678|pubmed:21235734|pubmed:25036637|pubmed:26496610|pubmed:19740745	biogrid|IntAct	biogrid:MI:0004|||biogrid:MI:0096|||biogrid:MI:0686|||IntAct:MI:0007
3316	3316	HSPB2	HSPB2	Chaperome	sHSP	Chaperome	sHSP	MI:0018|MI:0004	MI:0018|MI:0004	binary_met_pub_multiple	pubmed:10625651|pubmed:26465331	biogrid	biogrid:MI:0018|||biogrid:MI:0004
10450	56949	PPIE	XAB2	Chaperome	HSP90	Chaperome	TPR	MI:0018|MI:0004|MI:0007|MI:0398|MI:1112|MI:0397|MI:1356	MI:0018|MI:0004|MI:0007|MI:0398|MI:1112|MI:0397|MI:1356	binary_met_pub_multiple	pubmed:16189514|pubmed:22365833|pubmed:25416956|pubmed:26186194	biogrid|MINT|IntAct	biogrid:MI:0018|||biogrid:MI:0004|||MINT:MI:0018|||MINT:MI:0007|||IntAct:MI:0398|||IntAct:MI:1112|||IntAct:MI:0397|||IntAct:MI:1356
3326	11140	HSP90AB1	CDC37	Chaperome	HSP90	Chaperome	HSP90	MI:0004|MI:0729|MI:0007	MI:0004|MI:0729|MI:0007	binary_met_pub_multiple	pubmed:23428871|pubmed:25036637|pubmed:26496610|pubmed:24189400|pubmed:22939624	biogrid|IntAct	biogrid:MI:0004|||IntAct:MI:0729|||IntAct:MI:0007
8195	10576	MKKS	CCT2	Chaperome	HSP60	Chaperome	HSP60	MI:0007		met_single_pub_multiple	pubmed:DIP-16085S|pubmed:20080638	dip	dip:MI:0007
3306	23640	HSPA2	HSPBP1	Chaperome	HSP70	Chaperome	HSP70	MI:0018|MI:0398|MI:0397|MI:1112|MI:1356	MI:0018|MI:0398|MI:0397|MI:1356|MI:1112	binary_met_pub_multiple	pubmed:16189514|pubmed:16713569|pubmed:25416956	biogrid|IntAct	biogrid:MI:0018|||IntAct:MI:0398|||IntAct:MI:0397|||IntAct:MI:1112|||IntAct:MI:1356
3326	10598	HSP90AB1	AHSA1	Chaperome	HSP90	Chaperome	HSP90	MI:0096|MI:0004|MI:0071	MI:0096|MI:0071|MI:0004	met_pub_multiple	pubmed:20226818|pubmed:25036637|pubmed:26693507|pubmed:20618441	biogrid|MINT	biogrid:MI:0096|||biogrid:MI:0004|||MINT:MI:0071
1861	821	TOR1A	CANX	Chaperome	HSP100	Chaperome	ER	MI:0004		met_single_pub_multiple	pubmed:19651773|pubmed:23569223|pubmed:26186194	biogrid	biogrid:MI:0004
10273	3337	STUB1	DNAJB1	Chaperome	TPR	Chaperome	HSP40	MI:0096|MI:0004|MI:0018	MI:0096|MI:0018|MI:0004	binary_met_multiple	pubmed:10330192	biogrid	biogrid:MI:0096|||biogrid:MI:0004|||biogrid:MI:0018
3320	7268	HSP90AA1	TTC4	Chaperome	HSP90	Chaperome	TPR	MI:0004		met_single_pub_multiple	pubmed:19875381|pubmed:21360678|pubmed:25036637	biogrid	biogrid:MI:0004
79657	8409	RPAP3	UXT	Chaperome	TPR	Chaperome	PFD	MI:0004|MI:0729	MI:0004	met_single_pub_multiple	pubmed:17643375|pubmed:19450687|pubmed:25036637	biogrid|IntAct	biogrid:MI:0004|||IntAct:MI:0729
10273	9532	STUB1	BAG2	Chaperome	TPR	Chaperome	HSP70	MI:0096|MI:0004|MI:0729	MI:0096|MI:0729|MI:0004	binary_met_pub_multiple	pubmed:16169850|pubmed:16207813|pubmed:25036637	biogrid|IntAct	biogrid:MI:0096|||biogrid:MI:0004|||IntAct:MI:0729
3309	64374	HSPA5	SIL1	Chaperome	HSP70	Chaperome	HSP70	MI:0004|MI:0018	MI:0004|MI:0018	binary_met_pub_multiple	pubmed:12356756|pubmed:25877869	biogrid	biogrid:MI:0004|||biogrid:MI:0018
3315	10728	HSPB1	PTGES3	Chaperome	sHSP	Chaperome	HSP90	MI:0018|MI:0097	MI:0018|MI:0097	binary_met_multiple	pubmed:25277244	biogrid|IntAct	biogrid:MI:0018|||IntAct:MI:0097
6449	51060	SGTA	TXNDC12	Chaperome	TPR	Chaperome	ER	MI:0018|MI:1112|MI:0397|MI:1356	MI:0018|MI:1112|MI:0397|MI:1356	binary_met_multiple	pubmed:25416956	biogrid|IntAct	biogrid:MI:0018|||IntAct:MI:1112|||IntAct:MI:0397|||IntAct:MI:1356
3434	3437	IFIT1	IFIT3	Chaperome	TPR	Chaperome	TPR	MI:0018|MI:0004|MI:0096|MI:0398|MI:0071|MI:0007|MI:1112|MI:0397|MI:1356|MI:2215	MI:0018|MI:0004|MI:0096|MI:0071|MI:0007|MI:0398|MI:1112|MI:0397|MI:1356	binary_met_pub_multiple	pubmed:16189514|pubmed:21642987|pubmed:25416956|pubmed:21516116|pubmed:27107012	biogrid|IntAct	biogrid:MI:0018|||biogrid:MI:0004|||biogrid:MI:0096|||IntAct:MI:0398|||IntAct:MI:0071|||IntAct:MI:0007|||IntAct:MI:1112|||IntAct:MI:0397|||IntAct:MI:1356|||IntAct:MI:2215
4796	4796	NFKBIL2	NFKBIL2	Chaperome	TPR	Chaperome	TPR	MI:0004		met_single_pub_multiple	pubmed:21055985|pubmed:21113133	biogrid	biogrid:MI:0004
27000	27000	DNAJC2	DNAJC2	Chaperome	HSP40	Chaperome	HSP40	MI:0071		met_single_pub_multiple	pubmed:DIP-16218S|pubmed:21179169	dip	dip:MI:0071
6449	51661	SGTA	FKBP7	Chaperome	TPR	Chaperome	HSP90	MI:0018|MI:1112|MI:0397|MI:1356	MI:0018|MI:1112|MI:0397|MI:1356	binary_met_multiple	pubmed:25416956	biogrid|IntAct	biogrid:MI:0018|||IntAct:MI:1112|||IntAct:MI:0397|||IntAct:MI:1356
3433	3437	IFIT2	IFIT3	Chaperome	TPR	Chaperome	TPR	MI:0018|MI:0004|MI:0007	MI:0018|MI:0004|MI:0007	binary_met_pub_multiple	pubmed:16189514|pubmed:21642987	biogrid|IntAct	biogrid:MI:0018|||biogrid:MI:0004|||IntAct:MI:0007
2923	2923	PDIA3	PDIA3	Chaperome	ER	Chaperome	ER	MI:0114		met_single_pub_multiple	pubmed:DIP-4437S|pubmed:16905107	dip	dip:MI:0114
3315	134218	HSPB1	DNAJC21	Chaperome	sHSP	Chaperome	HSP40	MI:0018|MI:0097	MI:0018|MI:0097	binary_met_multiple	pubmed:25277244	biogrid|IntAct	biogrid:MI:0018|||IntAct:MI:0097
6950	8195	TCP1	MKKS	Chaperome	HSP60	Chaperome	HSP60	MI:0007		met_single_pub_multiple	pubmed:DIP-16085S|pubmed:20080638	dip	dip:MI:0007
3315	7267	HSPB1	TTC3	Chaperome	sHSP	Chaperome	TPR	MI:0018|MI:0097	MI:0018|MI:0097	binary_met_multiple	pubmed:25277244	biogrid|IntAct	biogrid:MI:0018|||IntAct:MI:0097
10273	3308	STUB1	HSPA4	Chaperome	TPR	Chaperome	HSP70	MI:0096|MI:0004|MI:0018|MI:0415	MI:0096|MI:0018|MI:0415|MI:0004	binary_met_pub_multiple	pubmed:10330192|pubmed:16169850|pubmed:15538384|pubmed:19196961|pubmed:19648119|pubmed:17317785|pubmed:21454478|pubmed:20146531|pubmed:19913553|pubmed:21549100|pubmed:20704274|pubmed:18784277|pubmed:19940151|pubmed:21518764|pubmed:12574167|pubmed:21358815|pubmed:20349136|pubmed:16275660|pubmed:19892702|pubmed:18436529|pubmed:16293251|pubmed:14532117|pubmed:21775628|pubmed:22824801|pubmed:21325980…	biogrid	biogrid:MI:0096|||biogrid:MI:0004|||biogrid:MI:0018|||biogrid:MI:0415
5480	6449	PPIC	SGTA	Chaperome	HSP90	Chaperome	TPR	MI:0018|MI:1112|MI:0397|MI:1356	MI:0018|MI:1112|MI:0397|MI:1356	binary_met_pub_multiple	pubmed:25416956|pubmed:unassigned1304	biogrid|IntAct	biogrid:MI:0018|||IntAct:MI:1112|||IntAct:MI:0397|||IntAct:MI:1356
3320	79657	HSP90AA1	RPAP3	Chaperome	HSP90	Chaperome	TPR	MI:0004|MI:0096|MI:0729|MI:0114|MI:0065	MI:0004|MI:0114|MI:0065|MI:0096|MI:0729	binary_met_pub_multiple	pubmed:19875381|pubmed:21360678|pubmed:24794838|pubmed:25036637|pubmed:DIP-16877S	biogrid|IntAct|dip	biogrid:MI:0004|||biogrid:MI:0096|||IntAct:MI:0729|||dip:MI:0114|MI:0065
55898	3326	UNC45A	HSP90AB1	Chaperome	TPR	Chaperome	HSP90	MI:0096|MI:0007	MI:0096|MI:0007	met_pub_multiple	pubmed:18285346|pubmed:25036637	biogrid|IntAct	biogrid:MI:0096|||IntAct:MI:0007
5481	10728	PPID	PTGES3	Chaperome	HSP90	Chaperome	HSP90	MI:0004		met_single_pub_multiple	pubmed:25036637|pubmed:11413142	biogrid	biogrid:MI:0004
30001	5034	ERO1L	P4HB	Chaperome	ER	Chaperome	ER	MI:0004|MI:0019|MI:0007|MI:0006	MI:0004|MI:0019|MI:0007|MI:0006	met_pub_multiple	pubmed:11847130|pubmed:11707400|pubmed:10970843|pubmed:20802462	biogrid|MINT	biogrid:MI:0004|||MINT:MI:0019|||MINT:MI:0007|||MINT:MI:0006
26353	26353	HSPB8	HSPB8	Chaperome	sHSP	Chaperome	sHSP	MI:0018|MI:0004|MI:0007|MI:0030	MI:0018|MI:0004|MI:0007|MI:0030	binary_met_multiple	pubmed:14594798	biogrid|IntAct	biogrid:MI:0018|||biogrid:MI:0004|||IntAct:MI:0018|||IntAct:MI:0007|||IntAct:MI:0030
1410	3315	CRYAB	HSPB1	Chaperome	sHSP	Chaperome	sHSP	MI:0096|MI:0018|MI:0004|MI:0077|MI:0006	MI:0096|MI:0018|MI:0077|MI:0006|MI:0004	binary_met_pub_multiple	pubmed:1560006|pubmed:11700327|pubmed:12601044|pubmed:17916631|pubmed:20863832|pubmed:23188086|pubmed:23532854|pubmed:18330356|pubmed:26186194|pubmed:DIP-11587S	biogrid|MINT|UniProt|dip	biogrid:MI:0096|||biogrid:MI:0018|||biogrid:MI:0004|||MINT:MI:0096|||MINT:MI:0077|||UniProt:MI:0006|||dip:MI:0018
10963	3320	STIP1	HSP90AA1	Chaperome	TPR	Chaperome	HSP90	MI:0096|MI:0004|MI:0030|MI:0071	MI:0096|MI:0030|MI:0071|MI:0004	binary_met_pub_multiple	pubmed:10786835|pubmed:9452498|pubmed:20159553|pubmed:21170051|pubmed:20704274|pubmed:22315411|pubmed:22729780|pubmed:19875381|pubmed:21360678|pubmed:21235734|pubmed:11877417|pubmed:25036637|pubmed:24462205|pubmed:10642522|pubmed:26496610|pubmed:19996313|pubmed:18285346|pubmed:26804907|pubmed:11413142|pubmed:24949977	biogrid|IntAct	biogrid:MI:0096|||biogrid:MI:0004|||IntAct:MI:0030|||IntAct:MI:0071
10273	10049	STUB1	DNAJB6	Chaperome	TPR	Chaperome	HSP40	MI:0004		met_single_pub_multiple	pubmed:25036637|pubmed:22366786	biogrid	biogrid:MI:0004
9531	10049	BAG3	DNAJB6	Chaperome	HSP70	Chaperome	HSP40	MI:0004		met_single_pub_multiple	pubmed:25036637|pubmed:22366786	biogrid	biogrid:MI:0004
996	996	CDC27	CDC27	Chaperome	TPR	Chaperome	TPR	MI:0004		met_single_pub_multiple	pubmed:21335556|pubmed:16648845|pubmed:22100920	biogrid	biogrid:MI:0004
11140	11140	CDC37	CDC37	Chaperome	HSP90	Chaperome	HSP90	MI:0090|MI:0096|MI:0004	MI:0090|MI:0096|MI:0004	binary_met_pub_multiple	pubmed:21675959|pubmed:11916974|pubmed:24189400	biogrid	biogrid:MI:0090|||biogrid:MI:0096|||biogrid:MI:0004
146862	3326	UNC45B	HSP90AB1	Chaperome	TPR	Chaperome	HSP90	MI:0004|MI:0729|MI:0007	MI:0004|MI:0729|MI:0007	binary_met_multiple	pubmed:25036637	biogrid|IntAct	biogrid:MI:0004|||IntAct:MI:0729|||IntAct:MI:0007
6730	6730	SRP68	SRP68	Chaperome	TPR	Chaperome	TPR	MI:0114		met_single_pub_multiple	pubmed:DIP-17403S|pubmed:24700861	dip	dip:MI:0114
6767	573	ST13	BAG1	Chaperome	TPR	Chaperome	HSP70	MI:0047|MI:0107	MI:0047|MI:0107	binary_met_multiple	pubmed:11741305	MINT	MINT:MI:0047|||MINT:MI:0107
3312	7266	HSPA8	DNAJC7	Chaperome	HSP70	Chaperome	HSP40	MI:0096|MI:0004	MI:0096	met_single_pub_multiple	pubmed:10567422|pubmed:26496610	biogrid	biogrid:MI:0096|||biogrid:MI:0004
6449	3312	SGTA	HSPA8	Chaperome	TPR	Chaperome	HSP70	MI:0004|MI:0096|MI:0018	MI:0004|MI:0018|MI:0096	binary_met_pub_multiple	pubmed:16777091|pubmed:23246001|pubmed:10567422|pubmed:21988832	biogrid|IntAct	biogrid:MI:0004|||biogrid:MI:0096|||biogrid:MI:0018|||IntAct:MI:0018
811	2923	CALR	PDIA3	Chaperome	ER	Chaperome	ER	MI:0004|MI:0096|MI:0030	MI:0004|MI:0030|MI:0096	binary_met_pub_multiple	pubmed:10436013|pubmed:12052826	biogrid|MINT	biogrid:MI:0004|||biogrid:MI:0096|||MINT:MI:0030
54557	6782	SGTB	HSPA13	Chaperome	TPR	Chaperome	HSP70	MI:1112|MI:0397	MI:1112|MI:0397	binary_met_multiple	pubmed:unassigned1304	IntAct	IntAct:MI:1112|||IntAct:MI:0397
3312	9532	HSPA8	BAG2	Chaperome	HSP70	Chaperome	HSP70	MI:0018|MI:0096|MI:0004	MI:0018|MI:0096|MI:0004	binary_met_pub_multiple	pubmed:9873016|pubmed:16207813|pubmed:22365833|pubmed:25036637	biogrid|MINT	biogrid:MI:0018|||biogrid:MI:0096|||biogrid:MI:0004|||MINT:MI:0018
3315	51434	HSPB1	ANAPC7	Chaperome	sHSP	Chaperome	TPR	MI:0018|MI:0097	MI:0018|MI:0097	binary_met_multiple	pubmed:25277244	biogrid|IntAct	biogrid:MI:0018|||IntAct:MI:0097
11140	3337	CDC37	DNAJB1	Chaperome	HSP90	Chaperome	HSP40	MI:0018|MI:0004|MI:0397	MI:0018|MI:0004|MI:0397	binary_met_pub_multiple	pubmed:21163940|pubmed:25036637	biogrid|IntAct	biogrid:MI:0018|||biogrid:MI:0004|||IntAct:MI:0397
3312	10049	HSPA8	DNAJB6	Chaperome	HSP70	Chaperome	HSP40	MI:0004|MI:0018	MI:0004|MI:0018	binary_met_pub_multiple	pubmed:25036637|pubmed:10954706	biogrid|IntAct	biogrid:MI:0004|||IntAct:MI:0018
3315	3320	HSPB1	HSP90AA1	Chaperome	sHSP	Chaperome	HSP90	MI:0018|MI:0097	MI:0018|MI:0097	binary_met_multiple	pubmed:25277244	biogrid|IntAct	biogrid:MI:0018|||IntAct:MI:0097
9530	3305	BAG4	HSPA1L	Chaperome	HSP70	Chaperome	HSP70	MI:0004|MI:1112|MI:0397	MI:0004|MI:1112|MI:0397	binary_met_pub_multiple	pubmed:25036637|pubmed:unassigned1304	biogrid|IntAct	biogrid:MI:0004|||IntAct:MI:1112|||IntAct:MI:0397
3309	54431	HSPA5	DNAJC10	Chaperome	HSP70	Chaperome	HSP40	MI:0096|MI:0004	MI:0096	met_single_pub_multiple	pubmed:12411443|pubmed:18400946|pubmed:24189400	biogrid	biogrid:MI:0096|||biogrid:MI:0004
3320	6767	HSP90AA1	ST13	Chaperome	HSP90	Chaperome	TPR	MI:0004|MI:0096	MI:0004	met_single_pub_multiple	pubmed:19875381|pubmed:10642522	biogrid	biogrid:MI:0004|||biogrid:MI:0096
996	8697	CDC27	CDC23	Chaperome	TPR	Chaperome	TPR	MI:0004|MI:2222		met_single_pub_multiple	pubmed:12956947|pubmed:10922056|pubmed:14657031|pubmed:22193957|pubmed:17942546|pubmed:16364912|pubmed:22792066|pubmed:22280307|pubmed:16648845|pubmed:20686030|pubmed:26496610|pubmed:27114510|pubmed:unassigned1312	biogrid|IntAct	biogrid:MI:0004|||IntAct:MI:2222
2289	3320	FKBP5	HSP90AA1	Chaperome	HSP90	Chaperome	HSP90	MI:0004|MI:0096	MI:0004	met_single_pub_multiple	pubmed:9001212|pubmed:21170051|pubmed:20661446|pubmed:19875381|pubmed:21360678|pubmed:21235734|pubmed:25036637|pubmed:10642522|pubmed:20048054	biogrid	biogrid:MI:0004|||biogrid:MI:0096
3320	7415	HSP90AA1	VCP	Chaperome	HSP90	Chaperome	HSP100	MI:0004		met_single_pub_multiple	pubmed:16621797|pubmed:23383273	biogrid	biogrid:MI:0004
1410	3316	CRYAB	HSPB2	Chaperome	sHSP	Chaperome	sHSP	MI:0018|MI:0004|MI:0096|MI:0077	MI:0018|MI:0004|MI:0096|MI:0077	binary_met_pub_multiple	pubmed:10625651|pubmed:12601044|pubmed:23188086|pubmed:23532854|pubmed:26465331	biogrid|MINT	biogrid:MI:0018|||biogrid:MI:0004|||biogrid:MI:0096|||MINT:MI:0077
6767	3312	ST13	HSPA8	Chaperome	TPR	Chaperome	HSP70	MI:0096|MI:0004	MI:0096	met_single_pub_multiple	pubmed:11687574|pubmed:11093761|pubmed:25036637	biogrid	biogrid:MI:0096|||biogrid:MI:0004
8409	8725	UXT	C19orf2	Chaperome	PFD	Chaperome	PFD	MI:0004|MI:0096	MI:0004	met_single_pub_multiple	pubmed:21730289|pubmed:14615539	biogrid	biogrid:MI:0004|||biogrid:MI:0096
8195	7203	MKKS	CCT3	Chaperome	HSP60	Chaperome	HSP60	MI:0007		met_single_pub_multiple	pubmed:DIP-16085S|pubmed:20080638	dip	dip:MI:0007
1409	1410	CRYAA	CRYAB	Chaperome	sHSP	Chaperome	sHSP	MI:0018|MI:0004|MI:0055|MI:0096	MI:0018|MI:0004|MI:0055|MI:0096	binary_met_pub_multiple	pubmed:11700327|pubmed:16142923|pubmed:12601044|pubmed:18401461|pubmed:17260942|pubmed:22427585|pubmed:18639655|pubmed:16760894|pubmed:23188086|pubmed:25416956|pubmed:22085609|pubmed:25694240	biogrid	biogrid:MI:0018|||biogrid:MI:0004|||biogrid:MI:0055|||biogrid:MI:0096
3320	5481	HSP90AA1	PPID	Chaperome	HSP90	Chaperome	HSP90	MI:0004|MI:0096	MI:0004	met_single_pub_multiple	pubmed:20661446|pubmed:20188096|pubmed:10642522	biogrid	biogrid:MI:0004|||biogrid:MI:0096
3437	24138	IFIT3	IFIT5	Chaperome	TPR	Chaperome	TPR	MI:0018|MI:0004|MI:0397	MI:0018|MI:0004|MI:0397	binary_met_pub_multiple	pubmed:21163940|pubmed:21642987	biogrid|IntAct	biogrid:MI:0018|||biogrid:MI:0004|||IntAct:MI:0397
8881	8697	CDC16	CDC23	Chaperome	TPR	Chaperome	TPR	MI:0004|MI:2222		met_single_pub_multiple	pubmed:26496610|pubmed:unassigned1312	biogrid|IntAct	biogrid:MI:0004|||IntAct:MI:2222
9531	26353	BAG3	HSPB8	Chaperome	HSP70	Chaperome	sHSP	MI:0018|MI:0004|MI:0398|MI:0729|MI:1112|MI:0397	MI:0018|MI:0004|MI:0729|MI:0398|MI:1112|MI:0397	binary_met_pub_multiple	pubmed:16189514|pubmed:25036637|pubmed:21516116|pubmed:26496610|pubmed:unassigned1304	biogrid|MINT|IntAct	biogrid:MI:0018|||biogrid:MI:0004|||MINT:MI:0018|||IntAct:MI:0398|||IntAct:MI:0729|||IntAct:MI:1112|||IntAct:MI:0397
10273	3303	STUB1	HSPA1A	Chaperome	TPR	Chaperome	HSP70	MI:0096|MI:0004	MI:0096	met_single_pub_multiple	pubmed:10330192|pubmed:12150907|pubmed:23271055|pubmed:23904609	biogrid	biogrid:MI:0096|||biogrid:MI:0004
10728	5536	PTGES3	PPP5C	Chaperome	HSP90	Chaperome	TPR	MI:0004		met_single_pub_multiple	pubmed:20661446|pubmed:25036637	biogrid	biogrid:MI:0004
3315	2288	HSPB1	FKBP4	Chaperome	sHSP	Chaperome	HSP90	MI:0018|MI:0004|MI:0097|MI:0006	MI:0018|MI:0004|MI:0097|MI:0006	binary_met_multiple	pubmed:25277244	biogrid|IntAct	biogrid:MI:0018|||biogrid:MI:0004|||IntAct:MI:0097|||IntAct:MI:0006
3315	6731	HSPB1	SRP72	Chaperome	sHSP	Chaperome	TPR	MI:0018|MI:0097	MI:0018|MI:0097	binary_met_multiple	pubmed:25277244	biogrid|IntAct	biogrid:MI:0018|||IntAct:MI:0097
79657	8725	RPAP3	C19orf2	Chaperome	TPR	Chaperome	PFD	MI:0004|MI:0729	MI:0004	met_single_pub_multiple	pubmed:17643375|pubmed:19450687|pubmed:25036637	biogrid|IntAct	biogrid:MI:0004|||IntAct:MI:0729
10728	9049	PTGES3	AIP	Chaperome	HSP90	Chaperome	HSP90	MI:0004|MI:0096	MI:0004	met_single_pub_multiple	pubmed:20661446|pubmed:25036637|pubmed:11013261	biogrid	biogrid:MI:0004|||biogrid:MI:0096
10273	3312	STUB1	HSPA8	Chaperome	TPR	Chaperome	HSP70	MI:0096|MI:0004|MI:0018|MI:0415|MI:0686|MI:0007|MI:0065|MI:0049|MI:0077|MI:0114	MI:0096|MI:0018|MI:0415|MI:0007|MI:0065|MI:0049|MI:0077|MI:0114|MI:0004	binary_met_pub_multiple	pubmed:10330192|pubmed:15538384|pubmed:11557750|pubmed:21454478|pubmed:20618441|pubmed:21911421|pubmed:15198682|pubmed:16275660|pubmed:16293251|pubmed:16207813|pubmed:15215316|pubmed:11146634|pubmed:23865999|pubmed:23990462|pubmed:18988734|pubmed:25036637|pubmed:25258038|pubmed:17178836|pubmed:25684577|pubmed:26232501|pubmed:DIP-17442S	biogrid|MINT|IntAct|dip	biogrid:MI:0096|||biogrid:MI:0004|||biogrid:MI:0018|||biogrid:MI:0415|||biogrid:MI:0686|||MINT:MI:0007|||MINT:MI:0065|||IntAct:MI:0049|||IntAct:MI:0096|||IntAct:MI:0018|||dip:MI:0077|MI:0114|MI:0096
10576	7415	CCT2	VCP	Chaperome	HSP60	Chaperome	HSP100	MI:0096|MI:0004	MI:0096	met_single_pub_multiple	pubmed:23190606|pubmed:23383273	biogrid	biogrid:MI:0096|||biogrid:MI:0004
51726	7917	DNAJB11	BAG6	Chaperome	HSP40	Chaperome	HSP70	MI:0018|MI:0398	MI:0018	met_single_binary_pub_multiple	pubmed:16169070|pubmed:21900206	biogrid|IntAct	biogrid:MI:0018|||IntAct:MI:0398
9532	9532	BAG2	BAG2	Chaperome	HSP70	Chaperome	HSP70	MI:0004|MI:0018|MI:0729|MI:0397	MI:0004|MI:0018|MI:0397|MI:0729	binary_met_pub_multiple	pubmed:16207813|pubmed:22365833|pubmed:25416956|pubmed:25036637	biogrid|MINT|IntAct	biogrid:MI:0004|||biogrid:MI:0018|||MINT:MI:0018|||IntAct:MI:0729|||IntAct:MI:0397
3320	3303	HSP90AA1	HSPA1A	Chaperome	HSP90	Chaperome	HSP70	MI:0096|MI:0004|MI:0018	MI:0096|MI:0018|MI:0004	binary_met_pub_multiple	pubmed:12093808|pubmed:19875381|pubmed:16263121|pubmed:12853476|pubmed:11413142	biogrid	biogrid:MI:0096|||biogrid:MI:0004|||biogrid:MI:0018
3326	10963	HSP90AB1	STIP1	Chaperome	HSP90	Chaperome	TPR	MI:0004|MI:0096|MI:0107	MI:0004|MI:0107|MI:0096	binary_met_pub_multiple	pubmed:25036637|pubmed:18285346|pubmed:DIP-14613S|pubmed:21170051	biogrid|dip	biogrid:MI:0004|||biogrid:MI:0096|||dip:MI:0107
7917	7415	BAG6	VCP	Chaperome	HSP70	Chaperome	HSP100	MI:0004		met_single_pub_multiple	pubmed:21636303|pubmed:23383273	biogrid	biogrid:MI:0004
24148	24148	PRPF6	PRPF6	Chaperome	TPR	Chaperome	TPR	MI:0018		met_single_pub_multiple	pubmed:10848612|pubmed:16723661	biogrid	biogrid:MI:0018
3315	79657	HSPB1	RPAP3	Chaperome	sHSP	Chaperome	TPR	MI:0018|MI:0097	MI:0018|MI:0097	binary_met_multiple	pubmed:25277244	biogrid|IntAct	biogrid:MI:0018|||IntAct:MI:0097
3312	3308	HSPA8	HSPA4	Chaperome	HSP70	Chaperome	HSP70	MI:0004|MI:0096	MI:0004	met_single_pub_multiple	pubmed:25036637|pubmed:22990239	biogrid|MINT	biogrid:MI:0004|||MINT:MI:0096
5479	6449	PPIB	SGTA	Chaperome	HSP90	Chaperome	TPR	MI:0018|MI:1112|MI:0397|MI:1356	MI:0018|MI:1112|MI:0397|MI:1356	binary_met_pub_multiple	pubmed:25416956|pubmed:unassigned1304	biogrid|IntAct	biogrid:MI:0018|||IntAct:MI:1112|||IntAct:MI:0397|||IntAct:MI:1356
5245	3326	PHB	HSP90AB1	Chaperome	MITO	Chaperome	HSP90	MI:0004|MI:0034	MI:0004|MI:0034	binary_met_pub_multiple	pubmed:19725029|pubmed:20195357	biogrid|IntAct	biogrid:MI:0004|||IntAct:MI:0034
3308	23640	HSPA4	HSPBP1	Chaperome	HSP70	Chaperome	HSP70	MI:0096|MI:0004	MI:0096	met_single_pub_multiple	pubmed:14503850|pubmed:19659607	biogrid	biogrid:MI:0096|||biogrid:MI:0004
3308	7415	HSPA4	VCP	Chaperome	HSP70	Chaperome	HSP100	MI:0004		met_single_pub_multiple	pubmed:16621797|pubmed:23383273	biogrid	biogrid:MI:0004
79657	5202	RPAP3	PFDN2	Chaperome	TPR	Chaperome	PFD	MI:0004|MI:0729	MI:0004	met_single_pub_multiple	pubmed:17643375|pubmed:19450687|pubmed:25036637	biogrid|IntAct	biogrid:MI:0004|||IntAct:MI:0729
8195	10694	MKKS	CCT8	Chaperome	HSP60	Chaperome	HSP60	MI:0007		met_single_pub_multiple	pubmed:DIP-16085S|pubmed:20080638	dip	dip:MI:0007
5203	7411	PFDN4	VBP1	Chaperome	PFD	Chaperome	PFD	MI:0018|MI:1112|MI:0397|MI:1356	MI:0018|MI:1112|MI:0397|MI:1356	binary_met_multiple	pubmed:25416956	biogrid|IntAct	biogrid:MI:0018|||IntAct:MI:1112|||IntAct:MI:0397|||IntAct:MI:1356
3313	9093	HSPA9	DNAJA3	Chaperome	HSP70	Chaperome	HSP40	MI:0415|MI:0096	MI:0415|MI:0096	met_multiple	pubmed:22544056	biogrid	biogrid:MI:0415|||biogrid:MI:0096
10963	3308	STIP1	HSPA4	Chaperome	TPR	Chaperome	HSP70	MI:0004|MI:0096	MI:0004	met_single_pub_multiple	pubmed:9452498|pubmed:21235734|pubmed:11877417|pubmed:10642522	biogrid	biogrid:MI:0004|||biogrid:MI:0096
5245	79836	PHB	LONRF3	Chaperome	MITO	Chaperome	TPR	MI:0096|MI:0034|MI:0676	MI:0096|MI:0034|MI:0676	binary_met_multiple	pubmed:20195357	biogrid|IntAct	biogrid:MI:0096|||IntAct:MI:0034|||IntAct:MI:0676
3301	3312	DNAJA1	HSPA8	Chaperome	HSP40	Chaperome	HSP70	MI:0096|MI:0004	MI:0096	met_single_pub_multiple	pubmed:10075921|pubmed:25036637	biogrid	biogrid:MI:0096|||biogrid:MI:0004
3320	3308	HSP90AA1	HSPA4	Chaperome	HSP90	Chaperome	HSP70	MI:0004		met_single_pub_multiple	pubmed:16314389|pubmed:21360678	biogrid	biogrid:MI:0004
3320	55898	HSP90AA1	UNC45A	Chaperome	HSP90	Chaperome	TPR	MI:0004|MI:0096	MI:0004	met_single_pub_multiple	pubmed:19875381|pubmed:18285346	biogrid	biogrid:MI:0004|||biogrid:MI:0096
573	10273	BAG1	STUB1	Chaperome	HSP70	Chaperome	TPR	MI:0096|MI:0004|MI:0415|MI:0729	MI:0096|MI:0415|MI:0729|MI:0004	binary_met_pub_multiple	pubmed:11676916|pubmed:15538384|pubmed:20675402|pubmed:16207813|pubmed:25036637|pubmed:26330542	biogrid|IntAct	biogrid:MI:0096|||biogrid:MI:0004|||biogrid:MI:0415|||IntAct:MI:0729
147700	147700	KLC3	KLC3	Chaperome	TPR	Chaperome	TPR	MI:0018|MI:1112|MI:0397	MI:0018|MI:1112|MI:0397	binary_met_pub_multiple	pubmed:25416956|pubmed:21516116	biogrid|IntAct	biogrid:MI:0018|||IntAct:MI:1112|||IntAct:MI:0397
10273	10273	STUB1	STUB1	Chaperome	TPR	Chaperome	TPR	MI:0415|MI:0004|MI:0096	MI:0415|MI:0004|MI:0096	met_pub_multiple	pubmed:18485199|pubmed:16714300|pubmed:15538384|pubmed:11743028|pubmed:20146531|pubmed:21518764|pubmed:12574167|pubmed:21358815|pubmed:16207813|pubmed:22842904|pubmed:23560854|pubmed:23990462|pubmed:18988734|pubmed:25258038|pubmed:25684577|pubmed:26330542|pubmed:17426036	biogrid	biogrid:MI:0415|||biogrid:MI:0004|||biogrid:MI:0096
9049	3320	AIP	HSP90AA1	Chaperome	HSP90	Chaperome	HSP90	MI:0096|MI:0004	MI:0096	met_single_pub_multiple	pubmed:21170051|pubmed:20661446|pubmed:25036637|pubmed:11013261	biogrid	biogrid:MI:0096|||biogrid:MI:0004
10549	10549	PRDX4	PRDX4	Chaperome	ER	Chaperome	ER	MI:0018|MI:0096	MI:0018|MI:0096	binary_met_multiple	pubmed:9388242	biogrid	biogrid:MI:0018|||biogrid:MI:0096
3326	3320	HSP90AB1	HSP90AA1	Chaperome	HSP90	Chaperome	HSP90	MI:0004|MI:0729	MI:0004	met_single_pub_multiple	pubmed:20353823|pubmed:19875381|pubmed:21360678|pubmed:25036637|pubmed:26496610	biogrid|IntAct	biogrid:MI:0004|||IntAct:MI:0729
23770	3320	FKBP8	HSP90AA1	Chaperome	HSP90	Chaperome	HSP90	MI:0004|MI:0007	MI:0004	met_single_pub_multiple	pubmed:17379601|pubmed:17024179|pubmed:21360678	biogrid|MINT	biogrid:MI:0004|||MINT:MI:0007
3329	3336	HSPD1	HSPE1	Chaperome	HSP60	Chaperome	HSP60	MI:0004|MI:0018|MI:0096	MI:0004|MI:0018|MI:0096	binary_met_pub_multiple	pubmed:10205158|pubmed:12387818|pubmed:14717702	biogrid	biogrid:MI:0004|||biogrid:MI:0018|||biogrid:MI:0096
9531	3308	BAG3	HSPA4	Chaperome	HSP70	Chaperome	HSP70	MI:0096|MI:0004	MI:0096	met_single_pub_multiple	pubmed:12750378|pubmed:21233200|pubmed:19229298|pubmed:20368414|pubmed:23824909	biogrid	biogrid:MI:0096|||biogrid:MI:0004
8881	51434	CDC16	ANAPC7	Chaperome	TPR	Chaperome	TPR	MI:0004|MI:0676|MI:2222	MI:0004	met_single_pub_multiple	pubmed:20360068|pubmed:26496610|pubmed:unassigned1312	biogrid|IntAct	biogrid:MI:0004|||IntAct:MI:0676|||IntAct:MI:2222
10273	7415	STUB1	VCP	Chaperome	TPR	Chaperome	HSP100	MI:0004|MI:0096	MI:0004	met_single_pub_multiple	pubmed:16621797|pubmed:24100225	biogrid	biogrid:MI:0004|||biogrid:MI:0096
11140	3437	CDC37	IFIT3	Chaperome	HSP90	Chaperome	TPR	MI:0018|MI:0096|MI:0004|MI:0397	MI:0018|MI:0096|MI:0004|MI:0397	binary_met_multiple	pubmed:21163940	biogrid|IntAct	biogrid:MI:0018|||biogrid:MI:0096|||biogrid:MI:0004|||IntAct:MI:0096|||IntAct:MI:0397
5034	8974	P4HB	P4HA2	Chaperome	ER	Chaperome	TPR	MI:0004|MI:2222		met_single_pub_multiple	pubmed:26186194|pubmed:unassigned1312	biogrid|IntAct	biogrid:MI:0004|||IntAct:MI:2222
9531	3315	BAG3	HSPB1	Chaperome	HSP70	Chaperome	sHSP	MI:0004|MI:0018|MI:0097|MI:0729	MI:0004|MI:0018|MI:0097|MI:0729	binary_met_pub_multiple	pubmed:25036637|pubmed:25277244|pubmed:26496610	biogrid|IntAct	biogrid:MI:0004|||biogrid:MI:0018|||IntAct:MI:0097|||IntAct:MI:0729
26353	3315	HSPB8	HSPB1	Chaperome	sHSP	Chaperome	sHSP	MI:0018|MI:0004|MI:0055	MI:0018|MI:0004|MI:0055	binary_met_pub_multiple	pubmed:14594798|pubmed:15122253	biogrid|IntAct	biogrid:MI:0018|||biogrid:MI:0004|||IntAct:MI:0018|||IntAct:MI:0055
9530	3306	BAG4	HSPA2	Chaperome	HSP70	Chaperome	HSP70	MI:0004|MI:0729|MI:1112|MI:0397	MI:0004|MI:1112|MI:0397|MI:0729	binary_met_pub_multiple	pubmed:25036637|pubmed:unassigned1304	biogrid|IntAct	biogrid:MI:0004|||IntAct:MI:0729|||IntAct:MI:1112|||IntAct:MI:0397
10728	2289	PTGES3	FKBP5	Chaperome	HSP90	Chaperome	HSP90	MI:0004		met_single_pub_multiple	pubmed:20661446|pubmed:25036637	biogrid	biogrid:MI:0004
573	3308	BAG1	HSPA4	Chaperome	HSP70	Chaperome	HSP70	MI:0096|MI:0004	MI:0096	met_single_pub_multiple	pubmed:9305631|pubmed:15603737|pubmed:19229298|pubmed:10671488|pubmed:12874020|pubmed:11520069|pubmed:20156966|pubmed:11231577	biogrid	biogrid:MI:0096|||biogrid:MI:0004
6449	6782	SGTA	HSPA13	Chaperome	TPR	Chaperome	HSP70	MI:0018|MI:1112|MI:0397|MI:1356	MI:0018|MI:1112|MI:0397|MI:1356	binary_met_pub_multiple	pubmed:25416956|pubmed:21516116|pubmed:unassigned1304	biogrid|IntAct	biogrid:MI:0018|||IntAct:MI:1112|||IntAct:MI:0397|||IntAct:MI:1356
3312	3320	HSPA8	HSP90AA1	Chaperome	HSP70	Chaperome	HSP90	MI:0004		met_single_pub_multiple	pubmed:9269769|pubmed:20039095|pubmed:19875381|pubmed:21360678	biogrid	biogrid:MI:0004
8195	22948	MKKS	CCT5	Chaperome	HSP60	Chaperome	HSP60	MI:0007		met_single_pub_multiple	pubmed:DIP-16085S|pubmed:20080638	dip	dip:MI:0007
10910	3326	SUGT1	HSP90AB1	Chaperome	TPR	Chaperome	HSP90	MI:0004|MI:0096	MI:0004	met_single_pub_multiple	pubmed:16501598|pubmed:18818696	biogrid|MINT	biogrid:MI:0004|||MINT:MI:0096
5204	7411	PFDN5	VBP1	Chaperome	PFD	Chaperome	PFD	MI:0004|MI:0729	MI:0004	met_single_pub_multiple	pubmed:22844532|pubmed:25036637	biogrid|IntAct	biogrid:MI:0004|||IntAct:MI:0729
9529	3308	BAG5	HSPA4	Chaperome	HSP70	Chaperome	HSP70	MI:0096|MI:0004	MI:0096	met_single_pub_multiple	pubmed:21358815|pubmed:15603737	biogrid	biogrid:MI:0096|||biogrid:MI:0004
5034	5034	P4HB	P4HB	Chaperome	ER	Chaperome	ER	MI:0018|MI:0004	MI:0018|MI:0004	binary_met_pub_multiple	pubmed:25416956|pubmed:24549644	biogrid	biogrid:MI:0018|||biogrid:MI:0004
9601	5479	PDIA4	PPIB	Chaperome	ER	Chaperome	HSP90	MI:0077|MI:0065|MI:0096	MI:0077|MI:0065|MI:0096	binary_met_multiple	pubmed:22665516	IntAct	IntAct:MI:0077|||IntAct:MI:0065|||IntAct:MI:0096
26353	126393	HSPB8	HSPB6	Chaperome	sHSP	Chaperome	sHSP	MI:0018|MI:0055	MI:0018|MI:0055	binary_met_multiple	pubmed:16225851	biogrid|IntAct	biogrid:MI:0018|||biogrid:MI:0055|||IntAct:MI:0018|||IntAct:MI:0055
3315	3326	HSPB1	HSP90AB1	Chaperome	sHSP	Chaperome	HSP90	MI:0018|MI:0097	MI:0018|MI:0097	binary_met_multiple	pubmed:25277244	biogrid|IntAct	biogrid:MI:0018|||IntAct:MI:0097
2288	3320	FKBP4	HSP90AA1	Chaperome	HSP90	Chaperome	HSP90	MI:0096|MI:0004	MI:0096	met_single_pub_multiple	pubmed:21170051|pubmed:22678819|pubmed:20661446|pubmed:19875381|pubmed:21360678|pubmed:20188096|pubmed:25036637|pubmed:10642522	biogrid|MINT	biogrid:MI:0096|||biogrid:MI:0004|||MINT:MI:0096
11140	3320	CDC37	HSP90AA1	Chaperome	HSP90	Chaperome	HSP90	MI:0096|MI:0004|MI:0729	MI:0096|MI:0729|MI:0004	binary_met_pub_multiple	pubmed:9685350|pubmed:20159553|pubmed:12176997|pubmed:22315411|pubmed:15647277|pubmed:22729780|pubmed:19875381|pubmed:22939624|pubmed:21360678|pubmed:15001580|pubmed:25036637|pubmed:24462205|pubmed:26496610|pubmed:24189400|pubmed:26804907|pubmed:12930845|pubmed:11413142	biogrid|IntAct	biogrid:MI:0096|||biogrid:MI:0004|||IntAct:MI:0729
3320	10910	HSP90AA1	SUGT1	Chaperome	HSP90	Chaperome	TPR	MI:0096|MI:0004	MI:0096	met_single_pub_multiple	pubmed:18818696|pubmed:14761955|pubmed:17435760|pubmed:17466273|pubmed:19875381|pubmed:16501598|pubmed:22869522	biogrid	biogrid:MI:0096|||biogrid:MI:0004
996	51433	CDC27	ANAPC5	Chaperome	TPR	Chaperome	TPR	MI:0004		met_single_pub_multiple	pubmed:12956947|pubmed:15082755|pubmed:10922056|pubmed:14657031|pubmed:22193957|pubmed:16364912|pubmed:22792066|pubmed:21241890|pubmed:20686030|pubmed:25306918|pubmed:26811472|pubmed:27114510	biogrid	biogrid:MI:0004
3434	3433	IFIT1	IFIT2	Chaperome	TPR	Chaperome	TPR	MI:0004|MI:0096|MI:0071|MI:0007	MI:0004|MI:0071|MI:0096|MI:0007	met_multiple	pubmed:21642987	biogrid|IntAct	biogrid:MI:0004|||biogrid:MI:0096|||IntAct:MI:0071|||IntAct:MI:0007
10273	3304	STUB1	HSPA1B	Chaperome	TPR	Chaperome	HSP70	MI:0004|MI:0096|MI:0686	MI:0004	met_single_pub_multiple	pubmed:25036637|pubmed:16275660	biogrid	biogrid:MI:0004|||biogrid:MI:0096|||biogrid:MI:0686
5033	5033	P4HA1	P4HA1	Chaperome	TPR	Chaperome	TPR	MI:0826|MI:0114|MI:0071|MI:0104	MI:0826|MI:0114|MI:0071|MI:0104	binary_met_pub_multiple	pubmed:24207127|pubmed:DIP-16401S	dip	dip:MI:0826|MI:0114|MI:0071|MI:0104
7917	7917	BAG6	BAG6	Chaperome	HSP70	Chaperome	HSP70	MI:0096		met_single_pub_multiple	pubmed:23665563|pubmed:24133212	biogrid	biogrid:MI:0096
996	51434	CDC27	ANAPC7	Chaperome	TPR	Chaperome	TPR	MI:0004|MI:2222		met_single_pub_multiple	pubmed:12956947|pubmed:10922056|pubmed:14657031|pubmed:22193957|pubmed:17942546|pubmed:16364912|pubmed:23160376|pubmed:21241890|pubmed:20686030|pubmed:25490258|pubmed:25306918|pubmed:26811472|pubmed:27114510|pubmed:unassigned1312	biogrid|IntAct	biogrid:MI:0004|||IntAct:MI:2222
7266	9532	DNAJC7	BAG2	Chaperome	HSP40	Chaperome	HSP70	MI:0004|MI:0729	MI:0004	met_single_pub_multiple	pubmed:26496610|pubmed:25036637	biogrid|IntAct	biogrid:MI:0004|||IntAct:MI:0729
6449	121506	SGTA	ERP27	Chaperome	TPR	Chaperome	ER	MI:0018|MI:1112|MI:0397|MI:1356	MI:0018|MI:1112|MI:0397|MI:1356	binary_met_pub_multiple	pubmed:25416956|pubmed:unassigned1304	biogrid|IntAct	biogrid:MI:0018|||IntAct:MI:1112|||IntAct:MI:0397|||IntAct:MI:1356
5536	3326	PPP5C	HSP90AB1	Chaperome	TPR	Chaperome	HSP90	MI:0004|MI:0077	MI:0004|MI:0077	binary_met_pub_multiple	pubmed:21360678|pubmed:25036637|pubmed:26496610|pubmed:16531226|pubmed:DIP-4387S	biogrid|dip	biogrid:MI:0004|||dip:MI:0077
3312	23640	HSPA8	HSPBP1	Chaperome	HSP70	Chaperome	HSP70	MI:0018|MI:0004|MI:0398|MI:1112|MI:0397|MI:1356	MI:0018|MI:0004|MI:0398|MI:1112|MI:0397|MI:1356	binary_met_pub_multiple	pubmed:16189514|pubmed:16169070|pubmed:15215316|pubmed:25036637|pubmed:25416956|pubmed:26186194	biogrid|IntAct	biogrid:MI:0018|||biogrid:MI:0004|||IntAct:MI:0398|||IntAct:MI:1112|||IntAct:MI:0397|||IntAct:MI:1356
55664	3326	CDC37L1	HSP90AB1	Chaperome	HSP90	Chaperome	HSP90	MI:0018|MI:0004|MI:0729|MI:1112|MI:0397|MI:1356	MI:0018|MI:0004|MI:0729|MI:1112|MI:0397|MI:1356	binary_met_pub_multiple	pubmed:21988832|pubmed:25036637|pubmed:25416956	biogrid|IntAct	biogrid:MI:0018|||biogrid:MI:0004|||IntAct:MI:0018|||IntAct:MI:0729|||IntAct:MI:1112|||IntAct:MI:0397|||IntAct:MI:1356
3320	7266	HSP90AA1	DNAJC7	Chaperome	HSP90	Chaperome	HSP40	MI:0004|MI:0018|MI:0096	MI:0004|MI:0018|MI:0096	binary_met_pub_multiple	pubmed:20661446|pubmed:19875381|pubmed:12853476	biogrid	biogrid:MI:0004|||biogrid:MI:0018|||biogrid:MI:0096
8697	51434	CDC23	ANAPC7	Chaperome	TPR	Chaperome	TPR	MI:0004|MI:2222		met_single_pub_multiple	pubmed:26496610|pubmed:unassigned1312	biogrid|IntAct	biogrid:MI:0004|||IntAct:MI:2222
7266	3303	DNAJC7	HSPA1A	Chaperome	HSP40	Chaperome	HSP70	MI:0096|MI:0004	MI:0096	met_single_pub_multiple	pubmed:12853476|pubmed:26496610	biogrid	biogrid:MI:0096|||biogrid:MI:0004
3326	3326	HSP90AB1	HSP90AB1	Chaperome	HSP90	Chaperome	HSP90	MI:0096|MI:0729|MI:0013|MI:0069	MI:0096|MI:0729|MI:0013|MI:0069	binary_met_pub_multiple	pubmed:10543959|pubmed:22939624|pubmed:21183720|pubmed:DIP-15202S|pubmed:7588731|pubmed:DIP-305S	biogrid|IntAct|dip	biogrid:MI:0096|||IntAct:MI:0729|||dip:MI:0013|MI:0069
9531	3303	BAG3	HSPA1A	Chaperome	HSP70	Chaperome	HSP70	MI:0004|MI:0729	MI:0004	met_single_pub_multiple	pubmed:10980614|pubmed:11527400|pubmed:23824909|pubmed:26496610|pubmed:25036637	biogrid|IntAct	biogrid:MI:0004|||IntAct:MI:0729
11153	11153	FICD	FICD	Chaperome	TPR	Chaperome	TPR	MI:1147|MI:0114|MI:0071|MI:0826	MI:1147|MI:0114|MI:0071|MI:0826	binary_met_pub_multiple	pubmed:DIP-15836S|pubmed:22266942|pubmed:DIP-17369S|pubmed:25435325	dip	dip:MI:1147|MI:0114|MI:0071|MI:0826
6950	22948	TCP1	CCT5	Chaperome	HSP60	Chaperome	HSP60	MI:0004|MI:0276	MI:0004|MI:0276	met_pub_multiple	pubmed:16085932|pubmed:16097032	biogrid|IntAct	biogrid:MI:0004|||IntAct:MI:0276
9531	126393	BAG3	HSPB6	Chaperome	HSP70	Chaperome	sHSP	MI:0004|MI:1112|MI:0397	MI:0004|MI:1112|MI:0397	binary_met_pub_multiple	pubmed:23824909|pubmed:26186194|pubmed:unassigned1304	biogrid|IntAct	biogrid:MI:0004|||IntAct:MI:1112|||IntAct:MI:0397
26353	3316	HSPB8	HSPB2	Chaperome	sHSP	Chaperome	sHSP	MI:0018|MI:0004|MI:0007|MI:0055	MI:0018|MI:0004|MI:0007|MI:0055	binary_met_pub_multiple	pubmed:14594798|pubmed:11342557	biogrid|IntAct	biogrid:MI:0018|||biogrid:MI:0004|||IntAct:MI:0018|||IntAct:MI:0007|||IntAct:MI:0055
3308	6449	HSPA4	SGTA	Chaperome	HSP70	Chaperome	TPR	MI:0047|MI:0004|MI:0096	MI:0047|MI:0004|MI:0096	binary_met_pub_multiple	pubmed:12482202|pubmed:16777091|pubmed:24753260	biogrid	biogrid:MI:0047|||biogrid:MI:0004|||biogrid:MI:0096
8409	5202	UXT	PFDN2	Chaperome	PFD	Chaperome	PFD	MI:0004|MI:0729	MI:0004	met_single_pub_multiple	pubmed:14615539|pubmed:25036637	biogrid|IntAct	biogrid:MI:0004|||IntAct:MI:0729
3316	9531	HSPB2	BAG3	Chaperome	sHSP	Chaperome	HSP70	MI:1112|MI:0397	MI:1112|MI:0397	binary_met_multiple	pubmed:unassigned1304	IntAct	IntAct:MI:1112|||IntAct:MI:0397
10273	3320	STUB1	HSP90AA1	Chaperome	TPR	Chaperome	HSP90	MI:0004|MI:0096|MI:0415|MI:0018|MI:0686|MI:0049	MI:0004|MI:0415|MI:0018|MI:0049|MI:0096	binary_met_pub_multiple	pubmed:17324930|pubmed:16307917|pubmed:15538384|pubmed:11146632|pubmed:19196961|pubmed:17317785|pubmed:21454478|pubmed:20618441|pubmed:20146531|pubmed:19913553|pubmed:20704274|pubmed:18784277|pubmed:12574167|pubmed:18818696|pubmed:16275660|pubmed:16293251|pubmed:16207813|pubmed:22824801|pubmed:15001357|pubmed:21325980|pubmed:20661446|pubmed:23256568|pubmed:23344957|pubmed:19875381|pubmed:21360678…	biogrid|IntAct|UniProt	biogrid:MI:0004|||biogrid:MI:0096|||biogrid:MI:0415|||biogrid:MI:0018|||biogrid:MI:0686|||IntAct:MI:0049|||IntAct:MI:0096|||IntAct:MI:0018|||UniProt:MI:0096
51112	51112	TTC15	TTC15	Chaperome	TPR	Chaperome	TPR	MI:0018|MI:0004	MI:0018|MI:0004	binary_met_multiple	pubmed:21525244	biogrid	biogrid:MI:0018|||biogrid:MI:0004
3315	10273	HSPB1	STUB1	Chaperome	sHSP	Chaperome	TPR	MI:0018|MI:0097	MI:0018|MI:0097	binary_met_multiple	pubmed:25277244	biogrid|IntAct	biogrid:MI:0018|||IntAct:MI:0097
1861	1861	TOR1A	TOR1A	Chaperome	HSP100	Chaperome	HSP100	MI:0004|MI:0096	MI:0004	met_single_pub_multiple	pubmed:19651773|pubmed:19339278	biogrid	biogrid:MI:0004|||biogrid:MI:0096
10513	285755	APPBP2	PPIL6	Chaperome	TPR	Chaperome	HSP90	MI:1112|MI:0397	MI:1112|MI:0397	binary_met_multiple	pubmed:unassigned1304	IntAct	IntAct:MI:1112|||IntAct:MI:0397
3437	439996	IFIT3	IFIT1L	Chaperome	TPR	Chaperome	TPR	MI:0004|MI:1112|MI:0397	MI:0004|MI:1112|MI:0397	binary_met_pub_multiple	pubmed:21642987|pubmed:unassigned1304	biogrid|IntAct	biogrid:MI:0004|||IntAct:MI:1112|||IntAct:MI:0397
3437	3437	IFIT3	IFIT3	Chaperome	TPR	Chaperome	TPR	MI:0018|MI:0398|MI:0397|MI:0007	MI:0018|MI:0007|MI:0398|MI:0397	binary_met_pub_multiple	pubmed:16189514|pubmed:21163940|pubmed:21642987	biogrid|IntAct	biogrid:MI:0018|||IntAct:MI:0398|||IntAct:MI:0397|||IntAct:MI:0007
3315	51340	HSPB1	CRNKL1	Chaperome	sHSP	Chaperome	TPR	MI:0018|MI:0097	MI:0018|MI:0097	binary_met_multiple	pubmed:25277244	biogrid|IntAct	biogrid:MI:0018|||IntAct:MI:0097
2923	30001	PDIA3	ERO1L	Chaperome	ER	Chaperome	ER	MI:0004|MI:0007	MI:0004	met_single_pub_multiple	pubmed:17170699|pubmed:20802462	biogrid|MINT	biogrid:MI:0004|||MINT:MI:0007
3315	1409	HSPB1	CRYAA	Chaperome	sHSP	Chaperome	sHSP	MI:0018|MI:0004	MI:0018|MI:0004	binary_met_pub_multiple	pubmed:11700327|pubmed:12601044	biogrid	biogrid:MI:0018|||biogrid:MI:0004
126393	1410	HSPB6	CRYAB	Chaperome	sHSP	Chaperome	sHSP	MI:1112|MI:0397	MI:1112|MI:0397	binary_met_multiple	pubmed:unassigned1304	IntAct	IntAct:MI:1112|||IntAct:MI:0397
3315	3315	HSPB1	HSPB1	Chaperome	sHSP	Chaperome	sHSP	MI:0018|MI:0096|MI:0097|MI:0729	MI:0018|MI:0096|MI:0097|MI:0729	binary_met_pub_multiple	pubmed:22365833|pubmed:10383393|pubmed:25277244|pubmed:11003656|pubmed:25036637	biogrid|MINT|IntAct	biogrid:MI:0018|||biogrid:MI:0096|||MINT:MI:0096|||MINT:MI:0018|||IntAct:MI:0097|||IntAct:MI:0729
26353	1410	HSPB8	CRYAB	Chaperome	sHSP	Chaperome	sHSP	MI:0018|MI:0055	MI:0018|MI:0055	binary_met_multiple	pubmed:16225851	biogrid|IntAct	biogrid:MI:0018|||biogrid:MI:0055|||IntAct:MI:0018|||IntAct:MI:0055
1409	1409	CRYAA	CRYAA	Chaperome	sHSP	Chaperome	sHSP	MI:0018|MI:0096|MI:0004	MI:0018|MI:0096|MI:0004	binary_met_pub_multiple	pubmed:11700327|pubmed:17724207|pubmed:12601044|pubmed:22427585|pubmed:18639655|pubmed:25416956|pubmed:22085609	biogrid	biogrid:MI:0018|||biogrid:MI:0096|||biogrid:MI:0004
10513	79836	APPBP2	LONRF3	Chaperome	TPR	Chaperome	TPR	MI:0018|MI:1112|MI:0397|MI:1356	MI:0018|MI:1112|MI:0397|MI:1356	binary_met_multiple	pubmed:25416956	biogrid|IntAct	biogrid:MI:0018|||IntAct:MI:1112|||IntAct:MI:0397|||IntAct:MI:1356
55664	10963	CDC37L1	STIP1	Chaperome	HSP90	Chaperome	TPR	MI:0004|MI:0729	MI:0004	met_single_pub_multiple	pubmed:25036637|pubmed:11413142	biogrid|IntAct	biogrid:MI:0004|||IntAct:MI:0729
7415	7415	VCP	VCP	Chaperome	HSP100	Chaperome	HSP100	MI:0004|MI:0096|MI:0018|MI:0114|MI:0397|MI:0020|MI:1246|MI:0872|MI:0410	MI:0004|MI:0018|MI:0114|MI:0397|MI:0020|MI:1246|MI:0872|MI:0410|MI:0096	binary_met_pub_multiple	pubmed:17525332|pubmed:16621797|pubmed:22270372|pubmed:23383273|pubmed:18044963|pubmed:25416956|pubmed:20512113|pubmed:26849035|pubmed:26822609|pubmed:DIP-16390S|pubmed:DIP-18021S|pubmed:DIP-18123S|pubmed:24055316|pubmed:26712278	biogrid|MINT|IntAct|dip	biogrid:MI:0004|||biogrid:MI:0096|||biogrid:MI:0018|||MINT:MI:0114|||IntAct:MI:0397|||MINT:MI:0020|||MINT:MI:1246|||dip:MI:0114|MI:0872|MI:0410
3315	3308	HSPB1	HSPA4	Chaperome	sHSP	Chaperome	HSP70	MI:0018|MI:0097	MI:0018|MI:0097	binary_met_multiple	pubmed:25277244	biogrid|IntAct	biogrid:MI:0018|||IntAct:MI:0097
3320	10953	HSP90AA1	TOMM34	Chaperome	HSP90	Chaperome	TPR	MI:0004		met_single_pub_multiple	pubmed:19875381|pubmed:21360678	biogrid	biogrid:MI:0004
3312	10963	HSPA8	STIP1	Chaperome	HSP70	Chaperome	TPR	MI:0047|MI:0096	MI:0047|MI:0096	binary_met_pub_multiple	pubmed:9774640|pubmed:10567422|pubmed:11093761	biogrid	biogrid:MI:0047|||biogrid:MI:0096
5204	5202	PFDN5	PFDN2	Chaperome	PFD	Chaperome	PFD	MI:0004|MI:0729	MI:0004	met_single_pub_multiple	pubmed:22844532|pubmed:25036637	biogrid|IntAct	biogrid:MI:0004|||IntAct:MI:0729
131118	3313	DNAJC19	HSPA9	Chaperome	HSP40	Chaperome	HSP70	MI:0415		met_single_pub_multiple	pubmed:20053669|pubmed:22544056	biogrid	biogrid:MI:0415
3312	9531	HSPA8	BAG3	Chaperome	HSP70	Chaperome	HSP70	MI:0018|MI:0096|MI:0004	MI:0018|MI:0096|MI:0004	binary_met_pub_multiple	pubmed:9873016|pubmed:21233200|pubmed:21423662|pubmed:23824909|pubmed:25036637|pubmed:25416956|pubmed:26496610	biogrid	biogrid:MI:0018|||biogrid:MI:0096|||biogrid:MI:0004
3315	3309	HSPB1	HSPA5	Chaperome	sHSP	Chaperome	HSP70	MI:0018|MI:0097	MI:0018|MI:0097	binary_met_multiple	pubmed:25277244	biogrid|IntAct	biogrid:MI:0018|||IntAct:MI:0097
3309	51726	HSPA5	DNAJB11	Chaperome	HSP70	Chaperome	HSP40	MI:0004|MI:0096	MI:0004	met_single_pub_multiple	pubmed:24189400|pubmed:21217698|pubmed:26186194|pubmed:26085089|pubmed:18923428|pubmed:20335166	biogrid|MINT|HPIDb	biogrid:MI:0004|||biogrid:MI:0096|||MINT:MI:0096|||HPIDb:MI:0096
3320	10728	HSP90AA1	PTGES3	Chaperome	HSP90	Chaperome	HSP90	MI:0096|MI:0004|MI:0018|MI:0090|MI:0729	MI:0096|MI:0018|MI:0090|MI:0729|MI:0004	binary_met_pub_multiple	pubmed:11812147|pubmed:20159553|pubmed:15916966|pubmed:20039095|pubmed:22315411|pubmed:14761955|pubmed:20661446|pubmed:22729780|pubmed:19875381|pubmed:23022381|pubmed:9817749|pubmed:21988832|pubmed:10811660|pubmed:11447118|pubmed:22806877|pubmed:18172314|pubmed:10642522|pubmed:16565516|pubmed:19996313|pubmed:19740745|pubmed:20048054|pubmed:18285346|pubmed:16289154|pubmed:14987994|pubmed:26804907|…	biogrid|UniProt|IntAct	biogrid:MI:0096|||biogrid:MI:0004|||biogrid:MI:0018|||biogrid:MI:0090|||UniProt:MI:0018|||IntAct:MI:0018|||IntAct:MI:0729
79657	10471	RPAP3	PFDN6	Chaperome	TPR	Chaperome	PFD	MI:0004		met_single_pub_multiple	pubmed:17643375|pubmed:19450687	biogrid	biogrid:MI:0004
51060	54557	TXNDC12	SGTB	Chaperome	ER	Chaperome	TPR	MI:0018|MI:1112|MI:0397|MI:1356	MI:0018|MI:1112|MI:0397|MI:1356	binary_met_multiple	pubmed:25416956	biogrid|IntAct	biogrid:MI:0018|||IntAct:MI:1112|||IntAct:MI:0397|||IntAct:MI:1356
3326	10273	HSP90AB1	STUB1	Chaperome	HSP90	Chaperome	TPR	MI:0004|MI:0007|MI:0065|MI:0071	MI:0004|MI:0065|MI:0071|MI:0007	binary_met_pub_multiple	pubmed:25036637|pubmed:16293251|pubmed:20618441	biogrid|MINT	biogrid:MI:0004|||MINT:MI:0007|||MINT:MI:0065|||MINT:MI:0071
573	3312	BAG1	HSPA8	Chaperome	HSP70	Chaperome	HSP70	MI:0018|MI:0096|MI:0004|MI:0686|MI:0107|MI:0081	MI:0018|MI:0096|MI:0004|MI:0107|MI:0081	binary_met_pub_multiple	pubmed:9305631|pubmed:9873016|pubmed:17954934|pubmed:12297498|pubmed:20675402|pubmed:11741305|pubmed:10671488|pubmed:12874020|pubmed:14978028|pubmed:19800331|pubmed:9774640|pubmed:25416956|pubmed:25535373	biogrid|MINT	biogrid:MI:0018|||biogrid:MI:0096|||biogrid:MI:0004|||biogrid:MI:0686|||MINT:MI:0107|||MINT:MI:0081
6449	7917	SGTA	BAG6	Chaperome	TPR	Chaperome	HSP70	MI:0004|MI:0096|MI:0018|MI:1112|MI:0397|MI:1356	MI:0004|MI:0018|MI:1112|MI:0397|MI:1356|MI:0096	binary_met_pub_multiple	pubmed:16777091|pubmed:23246001|pubmed:23533635|pubmed:25036637|pubmed:25416956|pubmed:25415308|pubmed:24424410|pubmed:14667819|pubmed:unassigned1304	biogrid|IntAct	biogrid:MI:0004|||biogrid:MI:0096|||biogrid:MI:0018|||IntAct:MI:0018|||IntAct:MI:1112|||IntAct:MI:0397|||IntAct:MI:1356
2288	3326	FKBP4	HSP90AB1	Chaperome	HSP90	Chaperome	HSP90	MI:0004|MI:0729|MI:0006|MI:0028	MI:0004|MI:0028|MI:0729|MI:0006	binary_met_pub_multiple	pubmed:25036637|pubmed:DIP-15323S|pubmed:21730179|pubmed:DIP-14613S|pubmed:21170051	biogrid|IntAct|dip	biogrid:MI:0004|||IntAct:MI:0729|||dip:MI:0006|MI:0028
10728	10728	PTGES3	PTGES3	Chaperome	HSP90	Chaperome	HSP90	MI:0096		met_single_pub_multiple	pubmed:10811660|pubmed:10543959	biogrid	biogrid:MI:0096
7415	10953	VCP	TOMM34	Chaperome	HSP100	Chaperome	TPR	MI:0096|MI:0004|MI:0018	MI:0096|MI:0018|MI:0004	binary_met_multiple	pubmed:11913976	biogrid	biogrid:MI:0096|||biogrid:MI:0004|||biogrid:MI:0018
3315	3831	HSPB1	KLC1	Chaperome	sHSP	Chaperome	TPR	MI:0018|MI:0097	MI:0018|MI:0097	binary_met_multiple	pubmed:25277244	biogrid|IntAct	biogrid:MI:0018|||IntAct:MI:0097
63943	3320	FKBPL	HSP90AA1	Chaperome	TPR	Chaperome	HSP90	MI:0004		met_single_pub_multiple	pubmed:15664193|pubmed:23912458|pubmed:25036637	biogrid	biogrid:MI:0004
8195	79738	MKKS	BBS10	Chaperome	HSP60	Chaperome	HSP60	MI:0007|MI:0071	MI:0007|MI:0071	met_pub_multiple	pubmed:20080638|pubmed:DIP-16085S	IntAct|dip	IntAct:MI:0007|||IntAct:MI:0071|||dip:MI:0007
27248	3309	ERLEC1	HSPA5	Chaperome	ER	Chaperome	HSP70	MI:0004		met_single_pub_multiple	pubmed:18264092|pubmed:21118962	biogrid	biogrid:MI:0004
5536	11140	PPP5C	CDC37	Chaperome	TPR	Chaperome	HSP90	MI:0004|MI:0007	MI:0004	met_single_pub_multiple	pubmed:21360678|pubmed:25036637	biogrid|IntAct	biogrid:MI:0004|||IntAct:MI:0007
1409	3316	CRYAA	HSPB2	Chaperome	sHSP	Chaperome	sHSP	MI:0018|MI:0004	MI:0018|MI:0004	binary_met_multiple	pubmed:12601044	biogrid	biogrid:MI:0018|||biogrid:MI:0004

## Sheet: TABLE S2C_multiple method
S2 TABLE. PROTEOSTASIS NETWORK (PN) PROTEIN PROTEIN INTERACTIONS (PPIs)
Human physical protein-protein interactions (PPIs) were obtained for 332 human chaperome members from curated public databases reporting human PPIs with PSI-MI method annotations (IntAct, BioGrid, MINT, DIP). Downloaded on 23 Dec 2016.
Gene ID and symbol, chaperome functional ontology annotation levels 1 and 2, interaction detection method as annotated in the database and unique methods per PPI following our curation, curation evidence level, PMIDs, reporting databases and respective MI methods IDs are indicated.
TAB S2A
SE-CHAP: 666 curated physical human protein - protein interactions between 220 chaperome members supported by any number of evidence, including interactions reported only by a single study (PMID).
TAB S2B
ME-CHAP: 222 curated high-confidence physical human protein - protein interactions between 128 chaperome members supported by multiple pieces of evidence, including interactions reported by multiple methods and / or studies (PMIDs).
TAB S2C
MM-CHAP: 132 curated high-confidence physical human protein - protein interactions between 96 chaperome members supported by multiple pieces of evidence, including only interactions reported by multiple methods.
TAB S2D
ME-CHAP chaperome family #PPI: protein - protein interaction counts among different chaperones within each families
EntrezID_A	EntrezID_B	Gene_Symbol_A	Gene_Symbol_B	Level1_A	Level2_A	Level1_B	Level2_B	Interaction_detection_method_IDs	Interaction_detection_method_IDs_curated	Curation level	PMID	DB	DB-met_ID
283208	9530	P4HA3	BAG4	Chaperome	ER	Chaperome	HSP70	MI:1112|MI:0397	MI:1112|MI:0397	binary_met_multiple	pubmed:unassigned1304	IntAct	IntAct:MI:1112|||IntAct:MI:0397
3315	91694	HSPB1	LONRF1	Chaperome	sHSP	Chaperome	TPR	MI:0018|MI:0097	MI:0018|MI:0097	binary_met_multiple	pubmed:25277244	biogrid|IntAct	biogrid:MI:0018|||IntAct:MI:0097
9530	3310	BAG4	HSPA6	Chaperome	HSP70	Chaperome	HSP70	MI:1112|MI:0397	MI:1112|MI:0397	binary_met_multiple	pubmed:unassigned1304	IntAct	IntAct:MI:1112|||IntAct:MI:0397
9049	3326	AIP	HSP90AB1	Chaperome	HSP90	Chaperome	HSP90	MI:0004|MI:0007|MI:0107|MI:0028	MI:0004|MI:0107|MI:0028|MI:0007	binary_met_pub_multiple	pubmed:25036637|pubmed:19375531|pubmed:DIP-14613S|pubmed:21170051	biogrid|MINT|dip	biogrid:MI:0004|||MINT:MI:0007|||dip:MI:0107|MI:0028
2289	3326	FKBP5	HSP90AB1	Chaperome	HSP90	Chaperome	HSP90	MI:0004|MI:0028	MI:0004|MI:0028	met_pub_multiple	pubmed:25036637|pubmed:DIP-14613S|pubmed:21170051	biogrid|dip	biogrid:MI:0004|||dip:MI:0028
3320	10598	HSP90AA1	AHSA1	Chaperome	HSP90	Chaperome	HSP90	MI:0004|MI:0096|MI:0018	MI:0004|MI:0018|MI:0096	binary_met_pub_multiple	pubmed:12504007|pubmed:20159553|pubmed:22315411|pubmed:19875381|pubmed:20226818|pubmed:25036637|pubmed:24462205|pubmed:26693507|pubmed:26804907|pubmed:12604615	biogrid|IntAct	biogrid:MI:0004|||biogrid:MI:0096|||biogrid:MI:0018|||IntAct:MI:0018
285755	9530	PPIL6	BAG4	Chaperome	HSP90	Chaperome	HSP70	MI:1112|MI:0397	MI:1112|MI:0397	binary_met_multiple	pubmed:unassigned1304	IntAct	IntAct:MI:1112|||IntAct:MI:0397
10513	30001	APPBP2	ERO1L	Chaperome	TPR	Chaperome	ER	MI:0018|MI:1112|MI:0397|MI:1356	MI:0018|MI:1112|MI:0397|MI:1356	binary_met_multiple	pubmed:25416956	biogrid|IntAct	biogrid:MI:0018|||IntAct:MI:1112|||IntAct:MI:0397|||IntAct:MI:1356
6950	10576	TCP1	CCT2	Chaperome	HSP60	Chaperome	HSP60	MI:0004|MI:0276	MI:0004|MI:0276	met_pub_multiple	pubmed:16085932|pubmed:16097032	biogrid|IntAct	biogrid:MI:0004|||IntAct:MI:0276
3315	811	HSPB1	CALR	Chaperome	sHSP	Chaperome	ER	MI:0018|MI:0004|MI:0097|MI:0006	MI:0018|MI:0004|MI:0097|MI:0006	binary_met_multiple	pubmed:25277244	biogrid|IntAct	biogrid:MI:0018|||biogrid:MI:0004|||IntAct:MI:0097|||IntAct:MI:0006
11080	3310	DNAJB4	HSPA6	Chaperome	HSP40	Chaperome	HSP70	MI:0018|MI:0004	MI:0018|MI:0004	binary_met_pub_multiple	pubmed:21988832|pubmed:21231916	biogrid|IntAct	biogrid:MI:0018|||biogrid:MI:0004|||IntAct:MI:0018
996	8881	CDC27	CDC16	Chaperome	TPR	Chaperome	TPR	MI:0004|MI:0018|MI:2222|MI:0006	MI:0004|MI:0018|MI:0006	binary_met_pub_multiple	pubmed:12956947|pubmed:9405394|pubmed:9628895|pubmed:10922056|pubmed:14657031|pubmed:9356466|pubmed:22193957|pubmed:17187060|pubmed:20733055|pubmed:16364912|pubmed:16648845|pubmed:26496610|pubmed:25306918|pubmed:24100295|pubmed:27114510|pubmed:unassigned1312|pubmed:DIP-14614S|pubmed:21186364	biogrid|IntAct|dip	biogrid:MI:0004|||biogrid:MI:0018|||IntAct:MI:2222|||dip:MI:0006
3326	10728	HSP90AB1	PTGES3	Chaperome	HSP90	Chaperome	HSP90	MI:0018|MI:0004|MI:0096|MI:0729|MI:0077|MI:0069	MI:0018|MI:0004|MI:0096|MI:0729|MI:0077|MI:0069	binary_met_pub_multiple	pubmed:21988832|pubmed:25036637|pubmed:10543959|pubmed:17010336|pubmed:18285346|pubmed:21183720|pubmed:DIP-15202S	biogrid|IntAct|dip	biogrid:MI:0018|||biogrid:MI:0004|||biogrid:MI:0096|||IntAct:MI:0018|||IntAct:MI:0729|||dip:MI:0077|MI:0069
3320	3320	HSP90AA1	HSP90AA1	Chaperome	HSP90	Chaperome	HSP90	MI:0018|MI:0004|MI:0096|MI:0398|MI:0030|MI:0276|MI:0729|MI:0071|MI:0013	MI:0018|MI:0004|MI:0096|MI:0030|MI:0276|MI:0729|MI:0071|MI:0013|MI:0398	binary_met_pub_multiple	pubmed:16169070|pubmed:21360678|pubmed:12853476|pubmed:8289821|pubmed:25036637|pubmed:DIP-14636S|pubmed:7588731|pubmed:DIP-305S|pubmed:21460846	biogrid|IntAct|UniProt|dip	biogrid:MI:0018|||biogrid:MI:0004|||biogrid:MI:0096|||IntAct:MI:0398|||UniProt:MI:0030|||UniProt:MI:0276|||IntAct:MI:0729|||dip:MI:0071|MI:0013
79657	3326	RPAP3	HSP90AB1	Chaperome	TPR	Chaperome	HSP90	MI:0004|MI:0729|MI:0096	MI:0004|MI:0729|MI:0096	binary_met_pub_multiple	pubmed:17643375|pubmed:25036637|pubmed:DIP-16877S|pubmed:24794838	biogrid|IntAct|dip	biogrid:MI:0004|||IntAct:MI:0729|||dip:MI:0096
6449	3320	SGTA	HSP90AA1	Chaperome	TPR	Chaperome	HSP90	MI:0047|MI:0096	MI:0047|MI:0096	binary_met_pub_multiple	pubmed:12482202|pubmed:24753260	biogrid	biogrid:MI:0047|||biogrid:MI:0096
3315	9868	HSPB1	TOMM70A	Chaperome	sHSP	Chaperome	TPR	MI:0018|MI:0097	MI:0018|MI:0097	binary_met_multiple	pubmed:25277244	biogrid|IntAct	biogrid:MI:0018|||IntAct:MI:0097
9530	3312	BAG4	HSPA8	Chaperome	HSP70	Chaperome	HSP70	MI:0096|MI:0004|MI:1112|MI:0397	MI:0096|MI:1112|MI:0397|MI:0004	binary_met_pub_multiple	pubmed:11909948|pubmed:25036637|pubmed:unassigned1304	biogrid|IntAct	biogrid:MI:0096|||biogrid:MI:0004|||IntAct:MI:1112|||IntAct:MI:0397
3308	10513	HSPA4	APPBP2	Chaperome	HSP70	Chaperome	TPR	MI:0018|MI:1112|MI:0397|MI:1356	MI:0018|MI:1112|MI:0397|MI:1356	binary_met_pub_multiple	pubmed:25416956|pubmed:unassigned1304	biogrid|IntAct	biogrid:MI:0018|||IntAct:MI:1112|||IntAct:MI:0397|||IntAct:MI:1356
23770	3326	FKBP8	HSP90AB1	Chaperome	HSP90	Chaperome	HSP90	MI:0729|MI:0007	MI:0729|MI:0007	binary_met_multiple	pubmed:25036637	IntAct	IntAct:MI:0729|||IntAct:MI:0007
1410	1410	CRYAB	CRYAB	Chaperome	sHSP	Chaperome	sHSP	MI:0018|MI:0096|MI:0004|MI:0055|MI:0077|MI:0006|MI:0397|MI:0826|MI:0069|MI:0028|MI:0020|MI:0410|MI:0071|MI:0038|MI:0030	MI:0018|MI:0096|MI:0004|MI:0055|MI:0077|MI:0006|MI:0826|MI:0069|MI:0028|MI:0020|MI:0410|MI:0071|MI:0038|MI:0030|MI:0397	binary_met_pub_multiple	pubmed:10625651|pubmed:11700327|pubmed:16480679|pubmed:12601044|pubmed:19140694|pubmed:17075130|pubmed:18941542|pubmed:22143763|pubmed:18639655|pubmed:18330356|pubmed:25416956|pubmed:25449278|pubmed:23188086|pubmed:DIP-11587S|pubmed:DIP-15438S|pubmed:DIP-14381S|pubmed:20802487|pubmed:19651604|pubmed:24183572|pubmed:21464278|pubmed:22153508|pubmed:DIP-16396S|pubmed:DIP-14578S|pubmed:DIP-15240S|pub…	biogrid|MINT|UniProt|IntAct|dip	biogrid:MI:0018|||biogrid:MI:0096|||biogrid:MI:0004|||biogrid:MI:0055|||MINT:MI:0077|||UniProt:MI:0018|||UniProt:MI:0006|||IntAct:MI:0397|||dip:MI:0018|MI:0826|MI:0069|MI:0028|MI:0020|MI:0077|MI:0410|MI:0071|MI:0038|MI:0030
29899	29899	GPSM2	GPSM2	Chaperome	TPR	Chaperome	TPR	MI:0018|MI:0096|MI:0055	MI:0018|MI:0096|MI:0055	binary_met_multiple	pubmed:15537540	UniProt	UniProt:MI:0018|||UniProt:MI:0096|||UniProt:MI:0055
26353	27129	HSPB8	HSPB7	Chaperome	sHSP	Chaperome	sHSP	MI:0018|MI:0004|MI:0398|MI:0007|MI:0055|MI:1112|MI:0397|MI:1356	MI:0018|MI:0004|MI:0007|MI:0055|MI:0398|MI:1112|MI:0397|MI:1356	binary_met_pub_multiple	pubmed:16189514|pubmed:14594798|pubmed:25416956|pubmed:unassigned1304	biogrid|IntAct	biogrid:MI:0018|||biogrid:MI:0004|||IntAct:MI:0398|||IntAct:MI:0018|||IntAct:MI:0007|||IntAct:MI:0055|||IntAct:MI:1112|||IntAct:MI:0397|||IntAct:MI:1356
5536	3320	PPP5C	HSP90AA1	Chaperome	TPR	Chaperome	HSP90	MI:0004|MI:0096|MI:0686|MI:0007	MI:0004|MI:0096|MI:0007	met_pub_multiple	pubmed:15383005|pubmed:9195923|pubmed:20661446|pubmed:19875381|pubmed:16531226|pubmed:21360678|pubmed:21235734|pubmed:25036637|pubmed:26496610|pubmed:19740745	biogrid|IntAct	biogrid:MI:0004|||biogrid:MI:0096|||biogrid:MI:0686|||IntAct:MI:0007
3316	3316	HSPB2	HSPB2	Chaperome	sHSP	Chaperome	sHSP	MI:0018|MI:0004	MI:0018|MI:0004	binary_met_pub_multiple	pubmed:10625651|pubmed:26465331	biogrid	biogrid:MI:0018|||biogrid:MI:0004
10450	56949	PPIE	XAB2	Chaperome	HSP90	Chaperome	TPR	MI:0018|MI:0004|MI:0007|MI:0398|MI:1112|MI:0397|MI:1356	MI:0018|MI:0004|MI:0007|MI:0398|MI:1112|MI:0397|MI:1356	binary_met_pub_multiple	pubmed:16189514|pubmed:22365833|pubmed:25416956|pubmed:26186194	biogrid|MINT|IntAct	biogrid:MI:0018|||biogrid:MI:0004|||MINT:MI:0018|||MINT:MI:0007|||IntAct:MI:0398|||IntAct:MI:1112|||IntAct:MI:0397|||IntAct:MI:1356
3326	11140	HSP90AB1	CDC37	Chaperome	HSP90	Chaperome	HSP90	MI:0004|MI:0729|MI:0007	MI:0004|MI:0729|MI:0007	binary_met_pub_multiple	pubmed:23428871|pubmed:25036637|pubmed:26496610|pubmed:24189400|pubmed:22939624	biogrid|IntAct	biogrid:MI:0004|||IntAct:MI:0729|||IntAct:MI:0007
3306	23640	HSPA2	HSPBP1	Chaperome	HSP70	Chaperome	HSP70	MI:0018|MI:0398|MI:0397|MI:1112|MI:1356	MI:0018|MI:0398|MI:0397|MI:1356|MI:1112	binary_met_pub_multiple	pubmed:16189514|pubmed:16713569|pubmed:25416956	biogrid|IntAct	biogrid:MI:0018|||IntAct:MI:0398|||IntAct:MI:0397|||IntAct:MI:1112|||IntAct:MI:1356
3326	10598	HSP90AB1	AHSA1	Chaperome	HSP90	Chaperome	HSP90	MI:0096|MI:0004|MI:0071	MI:0096|MI:0071|MI:0004	met_pub_multiple	pubmed:20226818|pubmed:25036637|pubmed:26693507|pubmed:20618441	biogrid|MINT	biogrid:MI:0096|||biogrid:MI:0004|||MINT:MI:0071
10273	3337	STUB1	DNAJB1	Chaperome	TPR	Chaperome	HSP40	MI:0096|MI:0004|MI:0018	MI:0096|MI:0018|MI:0004	binary_met_multiple	pubmed:10330192	biogrid	biogrid:MI:0096|||biogrid:MI:0004|||biogrid:MI:0018
10273	9532	STUB1	BAG2	Chaperome	TPR	Chaperome	HSP70	MI:0096|MI:0004|MI:0729	MI:0096|MI:0729|MI:0004	binary_met_pub_multiple	pubmed:16169850|pubmed:16207813|pubmed:25036637	biogrid|IntAct	biogrid:MI:0096|||biogrid:MI:0004|||IntAct:MI:0729
3309	64374	HSPA5	SIL1	Chaperome	HSP70	Chaperome	HSP70	MI:0004|MI:0018	MI:0004|MI:0018	binary_met_pub_multiple	pubmed:12356756|pubmed:25877869	biogrid	biogrid:MI:0004|||biogrid:MI:0018
3315	10728	HSPB1	PTGES3	Chaperome	sHSP	Chaperome	HSP90	MI:0018|MI:0097	MI:0018|MI:0097	binary_met_multiple	pubmed:25277244	biogrid|IntAct	biogrid:MI:0018|||IntAct:MI:0097
6449	51060	SGTA	TXNDC12	Chaperome	TPR	Chaperome	ER	MI:0018|MI:1112|MI:0397|MI:1356	MI:0018|MI:1112|MI:0397|MI:1356	binary_met_multiple	pubmed:25416956	biogrid|IntAct	biogrid:MI:0018|||IntAct:MI:1112|||IntAct:MI:0397|||IntAct:MI:1356
3434	3437	IFIT1	IFIT3	Chaperome	TPR	Chaperome	TPR	MI:0018|MI:0004|MI:0096|MI:0398|MI:0071|MI:0007|MI:1112|MI:0397|MI:1356|MI:2215	MI:0018|MI:0004|MI:0096|MI:0071|MI:0007|MI:0398|MI:1112|MI:0397|MI:1356	binary_met_pub_multiple	pubmed:16189514|pubmed:21642987|pubmed:25416956|pubmed:21516116|pubmed:27107012	biogrid|IntAct	biogrid:MI:0018|||biogrid:MI:0004|||biogrid:MI:0096|||IntAct:MI:0398|||IntAct:MI:0071|||IntAct:MI:0007|||IntAct:MI:1112|||IntAct:MI:0397|||IntAct:MI:1356|||IntAct:MI:2215
6449	51661	SGTA	FKBP7	Chaperome	TPR	Chaperome	HSP90	MI:0018|MI:1112|MI:0397|MI:1356	MI:0018|MI:1112|MI:0397|MI:1356	binary_met_multiple	pubmed:25416956	biogrid|IntAct	biogrid:MI:0018|||IntAct:MI:1112|||IntAct:MI:0397|||IntAct:MI:1356
3433	3437	IFIT2	IFIT3	Chaperome	TPR	Chaperome	TPR	MI:0018|MI:0004|MI:0007	MI:0018|MI:0004|MI:0007	binary_met_pub_multiple	pubmed:16189514|pubmed:21642987	biogrid|IntAct	biogrid:MI:0018|||biogrid:MI:0004|||IntAct:MI:0007
3315	134218	HSPB1	DNAJC21	Chaperome	sHSP	Chaperome	HSP40	MI:0018|MI:0097	MI:0018|MI:0097	binary_met_multiple	pubmed:25277244	biogrid|IntAct	biogrid:MI:0018|||IntAct:MI:0097
3315	7267	HSPB1	TTC3	Chaperome	sHSP	Chaperome	TPR	MI:0018|MI:0097	MI:0018|MI:0097	binary_met_multiple	pubmed:25277244	biogrid|IntAct	biogrid:MI:0018|||IntAct:MI:0097
10273	3308	STUB1	HSPA4	Chaperome	TPR	Chaperome	HSP70	MI:0096|MI:0004|MI:0018|MI:0415	MI:0096|MI:0018|MI:0415|MI:0004	binary_met_pub_multiple	pubmed:10330192|pubmed:16169850|pubmed:15538384|pubmed:19196961|pubmed:19648119|pubmed:17317785|pubmed:21454478|pubmed:20146531|pubmed:19913553|pubmed:21549100|pubmed:20704274|pubmed:18784277|pubmed:19940151|pubmed:21518764|pubmed:12574167|pubmed:21358815|pubmed:20349136|pubmed:16275660|pubmed:19892702|pubmed:18436529|pubmed:16293251|pubmed:14532117|pubmed:21775628|pubmed:22824801|pubmed:21325980…	biogrid	biogrid:MI:0096|||biogrid:MI:0004|||biogrid:MI:0018|||biogrid:MI:0415
5480	6449	PPIC	SGTA	Chaperome	HSP90	Chaperome	TPR	MI:0018|MI:1112|MI:0397|MI:1356	MI:0018|MI:1112|MI:0397|MI:1356	binary_met_pub_multiple	pubmed:25416956|pubmed:unassigned1304	biogrid|IntAct	biogrid:MI:0018|||IntAct:MI:1112|||IntAct:MI:0397|||IntAct:MI:1356
3320	79657	HSP90AA1	RPAP3	Chaperome	HSP90	Chaperome	TPR	MI:0004|MI:0096|MI:0729|MI:0114|MI:0065	MI:0004|MI:0114|MI:0065|MI:0096|MI:0729	binary_met_pub_multiple	pubmed:19875381|pubmed:21360678|pubmed:24794838|pubmed:25036637|pubmed:DIP-16877S	biogrid|IntAct|dip	biogrid:MI:0004|||biogrid:MI:0096|||IntAct:MI:0729|||dip:MI:0114|MI:0065
55898	3326	UNC45A	HSP90AB1	Chaperome	TPR	Chaperome	HSP90	MI:0096|MI:0007	MI:0096|MI:0007	met_pub_multiple	pubmed:18285346|pubmed:25036637	biogrid|IntAct	biogrid:MI:0096|||IntAct:MI:0007
30001	5034	ERO1L	P4HB	Chaperome	ER	Chaperome	ER	MI:0004|MI:0019|MI:0007|MI:0006	MI:0004|MI:0019|MI:0007|MI:0006	met_pub_multiple	pubmed:11847130|pubmed:11707400|pubmed:10970843|pubmed:20802462	biogrid|MINT	biogrid:MI:0004|||MINT:MI:0019|||MINT:MI:0007|||MINT:MI:0006
26353	26353	HSPB8	HSPB8	Chaperome	sHSP	Chaperome	sHSP	MI:0018|MI:0004|MI:0007|MI:0030	MI:0018|MI:0004|MI:0007|MI:0030	binary_met_multiple	pubmed:14594798	biogrid|IntAct	biogrid:MI:0018|||biogrid:MI:0004|||IntAct:MI:0018|||IntAct:MI:0007|||IntAct:MI:0030
1410	3315	CRYAB	HSPB1	Chaperome	sHSP	Chaperome	sHSP	MI:0096|MI:0018|MI:0004|MI:0077|MI:0006	MI:0096|MI:0018|MI:0077|MI:0006|MI:0004	binary_met_pub_multiple	pubmed:1560006|pubmed:11700327|pubmed:12601044|pubmed:17916631|pubmed:20863832|pubmed:23188086|pubmed:23532854|pubmed:18330356|pubmed:26186194|pubmed:DIP-11587S	biogrid|MINT|UniProt|dip	biogrid:MI:0096|||biogrid:MI:0018|||biogrid:MI:0004|||MINT:MI:0096|||MINT:MI:0077|||UniProt:MI:0006|||dip:MI:0018
10963	3320	STIP1	HSP90AA1	Chaperome	TPR	Chaperome	HSP90	MI:0096|MI:0004|MI:0030|MI:0071	MI:0096|MI:0030|MI:0071|MI:0004	binary_met_pub_multiple	pubmed:10786835|pubmed:9452498|pubmed:20159553|pubmed:21170051|pubmed:20704274|pubmed:22315411|pubmed:22729780|pubmed:19875381|pubmed:21360678|pubmed:21235734|pubmed:11877417|pubmed:25036637|pubmed:24462205|pubmed:10642522|pubmed:26496610|pubmed:19996313|pubmed:18285346|pubmed:26804907|pubmed:11413142|pubmed:24949977	biogrid|IntAct	biogrid:MI:0096|||biogrid:MI:0004|||IntAct:MI:0030|||IntAct:MI:0071
11140	11140	CDC37	CDC37	Chaperome	HSP90	Chaperome	HSP90	MI:0090|MI:0096|MI:0004	MI:0090|MI:0096|MI:0004	binary_met_pub_multiple	pubmed:21675959|pubmed:11916974|pubmed:24189400	biogrid	biogrid:MI:0090|||biogrid:MI:0096|||biogrid:MI:0004
146862	3326	UNC45B	HSP90AB1	Chaperome	TPR	Chaperome	HSP90	MI:0004|MI:0729|MI:0007	MI:0004|MI:0729|MI:0007	binary_met_multiple	pubmed:25036637	biogrid|IntAct	biogrid:MI:0004|||IntAct:MI:0729|||IntAct:MI:0007
6767	573	ST13	BAG1	Chaperome	TPR	Chaperome	HSP70	MI:0047|MI:0107	MI:0047|MI:0107	binary_met_multiple	pubmed:11741305	MINT	MINT:MI:0047|||MINT:MI:0107
6449	3312	SGTA	HSPA8	Chaperome	TPR	Chaperome	HSP70	MI:0004|MI:0096|MI:0018	MI:0004|MI:0018|MI:0096	binary_met_pub_multiple	pubmed:16777091|pubmed:23246001|pubmed:10567422|pubmed:21988832	biogrid|IntAct	biogrid:MI:0004|||biogrid:MI:0096|||biogrid:MI:0018|||IntAct:MI:0018
811	2923	CALR	PDIA3	Chaperome	ER	Chaperome	ER	MI:0004|MI:0096|MI:0030	MI:0004|MI:0030|MI:0096	binary_met_pub_multiple	pubmed:10436013|pubmed:12052826	biogrid|MINT	biogrid:MI:0004|||biogrid:MI:0096|||MINT:MI:0030
54557	6782	SGTB	HSPA13	Chaperome	TPR	Chaperome	HSP70	MI:1112|MI:0397	MI:1112|MI:0397	binary_met_multiple	pubmed:unassigned1304	IntAct	IntAct:MI:1112|||IntAct:MI:0397
3312	9532	HSPA8	BAG2	Chaperome	HSP70	Chaperome	HSP70	MI:0018|MI:0096|MI:0004	MI:0018|MI:0096|MI:0004	binary_met_pub_multiple	pubmed:9873016|pubmed:16207813|pubmed:22365833|pubmed:25036637	biogrid|MINT	biogrid:MI:0018|||biogrid:MI:0096|||biogrid:MI:0004|||MINT:MI:0018
3315	51434	HSPB1	ANAPC7	Chaperome	sHSP	Chaperome	TPR	MI:0018|MI:0097	MI:0018|MI:0097	binary_met_multiple	pubmed:25277244	biogrid|IntAct	biogrid:MI:0018|||IntAct:MI:0097
11140	3337	CDC37	DNAJB1	Chaperome	HSP90	Chaperome	HSP40	MI:0018|MI:0004|MI:0397	MI:0018|MI:0004|MI:0397	binary_met_pub_multiple	pubmed:21163940|pubmed:25036637	biogrid|IntAct	biogrid:MI:0018|||biogrid:MI:0004|||IntAct:MI:0397
3312	10049	HSPA8	DNAJB6	Chaperome	HSP70	Chaperome	HSP40	MI:0004|MI:0018	MI:0004|MI:0018	binary_met_pub_multiple	pubmed:25036637|pubmed:10954706	biogrid|IntAct	biogrid:MI:0004|||IntAct:MI:0018
3315	3320	HSPB1	HSP90AA1	Chaperome	sHSP	Chaperome	HSP90	MI:0018|MI:0097	MI:0018|MI:0097	binary_met_multiple	pubmed:25277244	biogrid|IntAct	biogrid:MI:0018|||IntAct:MI:0097
9530	3305	BAG4	HSPA1L	Chaperome	HSP70	Chaperome	HSP70	MI:0004|MI:1112|MI:0397	MI:0004|MI:1112|MI:0397	binary_met_pub_multiple	pubmed:25036637|pubmed:unassigned1304	biogrid|IntAct	biogrid:MI:0004|||IntAct:MI:1112|||IntAct:MI:0397
1410	3316	CRYAB	HSPB2	Chaperome	sHSP	Chaperome	sHSP	MI:0018|MI:0004|MI:0096|MI:0077	MI:0018|MI:0004|MI:0096|MI:0077	binary_met_pub_multiple	pubmed:10625651|pubmed:12601044|pubmed:23188086|pubmed:23532854|pubmed:26465331	biogrid|MINT	biogrid:MI:0018|||biogrid:MI:0004|||biogrid:MI:0096|||MINT:MI:0077
1409	1410	CRYAA	CRYAB	Chaperome	sHSP	Chaperome	sHSP	MI:0018|MI:0004|MI:0055|MI:0096	MI:0018|MI:0004|MI:0055|MI:0096	binary_met_pub_multiple	pubmed:11700327|pubmed:16142923|pubmed:12601044|pubmed:18401461|pubmed:17260942|pubmed:22427585|pubmed:18639655|pubmed:16760894|pubmed:23188086|pubmed:25416956|pubmed:22085609|pubmed:25694240	biogrid	biogrid:MI:0018|||biogrid:MI:0004|||biogrid:MI:0055|||biogrid:MI:0096
3437	24138	IFIT3	IFIT5	Chaperome	TPR	Chaperome	TPR	MI:0018|MI:0004|MI:0397	MI:0018|MI:0004|MI:0397	binary_met_pub_multiple	pubmed:21163940|pubmed:21642987	biogrid|IntAct	biogrid:MI:0018|||biogrid:MI:0004|||IntAct:MI:0397
9531	26353	BAG3	HSPB8	Chaperome	HSP70	Chaperome	sHSP	MI:0018|MI:0004|MI:0398|MI:0729|MI:1112|MI:0397	MI:0018|MI:0004|MI:0729|MI:0398|MI:1112|MI:0397	binary_met_pub_multiple	pubmed:16189514|pubmed:25036637|pubmed:21516116|pubmed:26496610|pubmed:unassigned1304	biogrid|MINT|IntAct	biogrid:MI:0018|||biogrid:MI:0004|||MINT:MI:0018|||IntAct:MI:0398|||IntAct:MI:0729|||IntAct:MI:1112|||IntAct:MI:0397
3315	2288	HSPB1	FKBP4	Chaperome	sHSP	Chaperome	HSP90	MI:0018|MI:0004|MI:0097|MI:0006	MI:0018|MI:0004|MI:0097|MI:0006	binary_met_multiple	pubmed:25277244	biogrid|IntAct	biogrid:MI:0018|||biogrid:MI:0004|||IntAct:MI:0097|||IntAct:MI:0006
3315	6731	HSPB1	SRP72	Chaperome	sHSP	Chaperome	TPR	MI:0018|MI:0097	MI:0018|MI:0097	binary_met_multiple	pubmed:25277244	biogrid|IntAct	biogrid:MI:0018|||IntAct:MI:0097
10273	3312	STUB1	HSPA8	Chaperome	TPR	Chaperome	HSP70	MI:0096|MI:0004|MI:0018|MI:0415|MI:0686|MI:0007|MI:0065|MI:0049|MI:0077|MI:0114	MI:0096|MI:0018|MI:0415|MI:0007|MI:0065|MI:0049|MI:0077|MI:0114|MI:0004	binary_met_pub_multiple	pubmed:10330192|pubmed:15538384|pubmed:11557750|pubmed:21454478|pubmed:20618441|pubmed:21911421|pubmed:15198682|pubmed:16275660|pubmed:16293251|pubmed:16207813|pubmed:15215316|pubmed:11146634|pubmed:23865999|pubmed:23990462|pubmed:18988734|pubmed:25036637|pubmed:25258038|pubmed:17178836|pubmed:25684577|pubmed:26232501|pubmed:DIP-17442S	biogrid|MINT|IntAct|dip	biogrid:MI:0096|||biogrid:MI:0004|||biogrid:MI:0018|||biogrid:MI:0415|||biogrid:MI:0686|||MINT:MI:0007|||MINT:MI:0065|||IntAct:MI:0049|||IntAct:MI:0096|||IntAct:MI:0018|||dip:MI:0077|MI:0114|MI:0096
9532	9532	BAG2	BAG2	Chaperome	HSP70	Chaperome	HSP70	MI:0004|MI:0018|MI:0729|MI:0397	MI:0004|MI:0018|MI:0397|MI:0729	binary_met_pub_multiple	pubmed:16207813|pubmed:22365833|pubmed:25416956|pubmed:25036637	biogrid|MINT|IntAct	biogrid:MI:0004|||biogrid:MI:0018|||MINT:MI:0018|||IntAct:MI:0729|||IntAct:MI:0397
3320	3303	HSP90AA1	HSPA1A	Chaperome	HSP90	Chaperome	HSP70	MI:0096|MI:0004|MI:0018	MI:0096|MI:0018|MI:0004	binary_met_pub_multiple	pubmed:12093808|pubmed:19875381|pubmed:16263121|pubmed:12853476|pubmed:11413142	biogrid	biogrid:MI:0096|||biogrid:MI:0004|||biogrid:MI:0018
3326	10963	HSP90AB1	STIP1	Chaperome	HSP90	Chaperome	TPR	MI:0004|MI:0096|MI:0107	MI:0004|MI:0107|MI:0096	binary_met_pub_multiple	pubmed:25036637|pubmed:18285346|pubmed:DIP-14613S|pubmed:21170051	biogrid|dip	biogrid:MI:0004|||biogrid:MI:0096|||dip:MI:0107
3315	79657	HSPB1	RPAP3	Chaperome	sHSP	Chaperome	TPR	MI:0018|MI:0097	MI:0018|MI:0097	binary_met_multiple	pubmed:25277244	biogrid|IntAct	biogrid:MI:0018|||IntAct:MI:0097
5479	6449	PPIB	SGTA	Chaperome	HSP90	Chaperome	TPR	MI:0018|MI:1112|MI:0397|MI:1356	MI:0018|MI:1112|MI:0397|MI:1356	binary_met_pub_multiple	pubmed:25416956|pubmed:unassigned1304	biogrid|IntAct	biogrid:MI:0018|||IntAct:MI:1112|||IntAct:MI:0397|||IntAct:MI:1356
5245	3326	PHB	HSP90AB1	Chaperome	MITO	Chaperome	HSP90	MI:0004|MI:0034	MI:0004|MI:0034	binary_met_pub_multiple	pubmed:19725029|pubmed:20195357	biogrid|IntAct	biogrid:MI:0004|||IntAct:MI:0034
5203	7411	PFDN4	VBP1	Chaperome	PFD	Chaperome	PFD	MI:0018|MI:1112|MI:0397|MI:1356	MI:0018|MI:1112|MI:0397|MI:1356	binary_met_multiple	pubmed:25416956	biogrid|IntAct	biogrid:MI:0018|||IntAct:MI:1112|||IntAct:MI:0397|||IntAct:MI:1356
3313	9093	HSPA9	DNAJA3	Chaperome	HSP70	Chaperome	HSP40	MI:0415|MI:0096	MI:0415|MI:0096	met_multiple	pubmed:22544056	biogrid	biogrid:MI:0415|||biogrid:MI:0096
5245	79836	PHB	LONRF3	Chaperome	MITO	Chaperome	TPR	MI:0096|MI:0034|MI:0676	MI:0096|MI:0034|MI:0676	binary_met_multiple	pubmed:20195357	biogrid|IntAct	biogrid:MI:0096|||IntAct:MI:0034|||IntAct:MI:0676
573	10273	BAG1	STUB1	Chaperome	HSP70	Chaperome	TPR	MI:0096|MI:0004|MI:0415|MI:0729	MI:0096|MI:0415|MI:0729|MI:0004	binary_met_pub_multiple	pubmed:11676916|pubmed:15538384|pubmed:20675402|pubmed:16207813|pubmed:25036637|pubmed:26330542	biogrid|IntAct	biogrid:MI:0096|||biogrid:MI:0004|||biogrid:MI:0415|||IntAct:MI:0729
147700	147700	KLC3	KLC3	Chaperome	TPR	Chaperome	TPR	MI:0018|MI:1112|MI:0397	MI:0018|MI:1112|MI:0397	binary_met_pub_multiple	pubmed:25416956|pubmed:21516116	biogrid|IntAct	biogrid:MI:0018|||IntAct:MI:1112|||IntAct:MI:0397
10273	10273	STUB1	STUB1	Chaperome	TPR	Chaperome	TPR	MI:0415|MI:0004|MI:0096	MI:0415|MI:0004|MI:0096	met_pub_multiple	pubmed:18485199|pubmed:16714300|pubmed:15538384|pubmed:11743028|pubmed:20146531|pubmed:21518764|pubmed:12574167|pubmed:21358815|pubmed:16207813|pubmed:22842904|pubmed:23560854|pubmed:23990462|pubmed:18988734|pubmed:25258038|pubmed:25684577|pubmed:26330542|pubmed:17426036	biogrid	biogrid:MI:0415|||biogrid:MI:0004|||biogrid:MI:0096
10549	10549	PRDX4	PRDX4	Chaperome	ER	Chaperome	ER	MI:0018|MI:0096	MI:0018|MI:0096	binary_met_multiple	pubmed:9388242	biogrid	biogrid:MI:0018|||biogrid:MI:0096
3329	3336	HSPD1	HSPE1	Chaperome	HSP60	Chaperome	HSP60	MI:0004|MI:0018|MI:0096	MI:0004|MI:0018|MI:0096	binary_met_pub_multiple	pubmed:10205158|pubmed:12387818|pubmed:14717702	biogrid	biogrid:MI:0004|||biogrid:MI:0018|||biogrid:MI:0096
11140	3437	CDC37	IFIT3	Chaperome	HSP90	Chaperome	TPR	MI:0018|MI:0096|MI:0004|MI:0397	MI:0018|MI:0096|MI:0004|MI:0397	binary_met_multiple	pubmed:21163940	biogrid|IntAct	biogrid:MI:0018|||biogrid:MI:0096|||biogrid:MI:0004|||IntAct:MI:0096|||IntAct:MI:0397
9531	3315	BAG3	HSPB1	Chaperome	HSP70	Chaperome	sHSP	MI:0004|MI:0018|MI:0097|MI:0729	MI:0004|MI:0018|MI:0097|MI:0729	binary_met_pub_multiple	pubmed:25036637|pubmed:25277244|pubmed:26496610	biogrid|IntAct	biogrid:MI:0004|||biogrid:MI:0018|||IntAct:MI:0097|||IntAct:MI:0729
26353	3315	HSPB8	HSPB1	Chaperome	sHSP	Chaperome	sHSP	MI:0018|MI:0004|MI:0055	MI:0018|MI:0004|MI:0055	binary_met_pub_multiple	pubmed:14594798|pubmed:15122253	biogrid|IntAct	biogrid:MI:0018|||biogrid:MI:0004|||IntAct:MI:0018|||IntAct:MI:0055
9530	3306	BAG4	HSPA2	Chaperome	HSP70	Chaperome	HSP70	MI:0004|MI:0729|MI:1112|MI:0397	MI:0004|MI:1112|MI:0397|MI:0729	binary_met_pub_multiple	pubmed:25036637|pubmed:unassigned1304	biogrid|IntAct	biogrid:MI:0004|||IntAct:MI:0729|||IntAct:MI:1112|||IntAct:MI:0397
6449	6782	SGTA	HSPA13	Chaperome	TPR	Chaperome	HSP70	MI:0018|MI:1112|MI:0397|MI:1356	MI:0018|MI:1112|MI:0397|MI:1356	binary_met_pub_multiple	pubmed:25416956|pubmed:21516116|pubmed:unassigned1304	biogrid|IntAct	biogrid:MI:0018|||IntAct:MI:1112|||IntAct:MI:0397|||IntAct:MI:1356
5034	5034	P4HB	P4HB	Chaperome	ER	Chaperome	ER	MI:0018|MI:0004	MI:0018|MI:0004	binary_met_pub_multiple	pubmed:25416956|pubmed:24549644	biogrid	biogrid:MI:0018|||biogrid:MI:0004
9601	5479	PDIA4	PPIB	Chaperome	ER	Chaperome	HSP90	MI:0077|MI:0065|MI:0096	MI:0077|MI:0065|MI:0096	binary_met_multiple	pubmed:22665516	IntAct	IntAct:MI:0077|||IntAct:MI:0065|||IntAct:MI:0096
26353	126393	HSPB8	HSPB6	Chaperome	sHSP	Chaperome	sHSP	MI:0018|MI:0055	MI:0018|MI:0055	binary_met_multiple	pubmed:16225851	biogrid|IntAct	biogrid:MI:0018|||biogrid:MI:0055|||IntAct:MI:0018|||IntAct:MI:0055
3315	3326	HSPB1	HSP90AB1	Chaperome	sHSP	Chaperome	HSP90	MI:0018|MI:0097	MI:0018|MI:0097	binary_met_multiple	pubmed:25277244	biogrid|IntAct	biogrid:MI:0018|||IntAct:MI:0097
11140	3320	CDC37	HSP90AA1	Chaperome	HSP90	Chaperome	HSP90	MI:0096|MI:0004|MI:0729	MI:0096|MI:0729|MI:0004	binary_met_pub_multiple	pubmed:9685350|pubmed:20159553|pubmed:12176997|pubmed:22315411|pubmed:15647277|pubmed:22729780|pubmed:19875381|pubmed:22939624|pubmed:21360678|pubmed:15001580|pubmed:25036637|pubmed:24462205|pubmed:26496610|pubmed:24189400|pubmed:26804907|pubmed:12930845|pubmed:11413142	biogrid|IntAct	biogrid:MI:0096|||biogrid:MI:0004|||IntAct:MI:0729
3434	3433	IFIT1	IFIT2	Chaperome	TPR	Chaperome	TPR	MI:0004|MI:0096|MI:0071|MI:0007	MI:0004|MI:0071|MI:0096|MI:0007	met_multiple	pubmed:21642987	biogrid|IntAct	biogrid:MI:0004|||biogrid:MI:0096|||IntAct:MI:0071|||IntAct:MI:0007
5033	5033	P4HA1	P4HA1	Chaperome	TPR	Chaperome	TPR	MI:0826|MI:0114|MI:0071|MI:0104	MI:0826|MI:0114|MI:0071|MI:0104	binary_met_pub_multiple	pubmed:24207127|pubmed:DIP-16401S	dip	dip:MI:0826|MI:0114|MI:0071|MI:0104
6449	121506	SGTA	ERP27	Chaperome	TPR	Chaperome	ER	MI:0018|MI:1112|MI:0397|MI:1356	MI:0018|MI:1112|MI:0397|MI:1356	binary_met_pub_multiple	pubmed:25416956|pubmed:unassigned1304	biogrid|IntAct	biogrid:MI:0018|||IntAct:MI:1112|||IntAct:MI:0397|||IntAct:MI:1356
5536	3326	PPP5C	HSP90AB1	Chaperome	TPR	Chaperome	HSP90	MI:0004|MI:0077	MI:0004|MI:0077	binary_met_pub_multiple	pubmed:21360678|pubmed:25036637|pubmed:26496610|pubmed:16531226|pubmed:DIP-4387S	biogrid|dip	biogrid:MI:0004|||dip:MI:0077
3312	23640	HSPA8	HSPBP1	Chaperome	HSP70	Chaperome	HSP70	MI:0018|MI:0004|MI:0398|MI:1112|MI:0397|MI:1356	MI:0018|MI:0004|MI:0398|MI:1112|MI:0397|MI:1356	binary_met_pub_multiple	pubmed:16189514|pubmed:16169070|pubmed:15215316|pubmed:25036637|pubmed:25416956|pubmed:26186194	biogrid|IntAct	biogrid:MI:0018|||biogrid:MI:0004|||IntAct:MI:0398|||IntAct:MI:1112|||IntAct:MI:0397|||IntAct:MI:1356
55664	3326	CDC37L1	HSP90AB1	Chaperome	HSP90	Chaperome	HSP90	MI:0018|MI:0004|MI:0729|MI:1112|MI:0397|MI:1356	MI:0018|MI:0004|MI:0729|MI:1112|MI:0397|MI:1356	binary_met_pub_multiple	pubmed:21988832|pubmed:25036637|pubmed:25416956	biogrid|IntAct	biogrid:MI:0018|||biogrid:MI:0004|||IntAct:MI:0018|||IntAct:MI:0729|||IntAct:MI:1112|||IntAct:MI:0397|||IntAct:MI:1356
3320	7266	HSP90AA1	DNAJC7	Chaperome	HSP90	Chaperome	HSP40	MI:0004|MI:0018|MI:0096	MI:0004|MI:0018|MI:0096	binary_met_pub_multiple	pubmed:20661446|pubmed:19875381|pubmed:12853476	biogrid	biogrid:MI:0004|||biogrid:MI:0018|||biogrid:MI:0096
3326	3326	HSP90AB1	HSP90AB1	Chaperome	HSP90	Chaperome	HSP90	MI:0096|MI:0729|MI:0013|MI:0069	MI:0096|MI:0729|MI:0013|MI:0069	binary_met_pub_multiple	pubmed:10543959|pubmed:22939624|pubmed:21183720|pubmed:DIP-15202S|pubmed:7588731|pubmed:DIP-305S	biogrid|IntAct|dip	biogrid:MI:0096|||IntAct:MI:0729|||dip:MI:0013|MI:0069
11153	11153	FICD	FICD	Chaperome	TPR	Chaperome	TPR	MI:1147|MI:0114|MI:0071|MI:0826	MI:1147|MI:0114|MI:0071|MI:0826	binary_met_pub_multiple	pubmed:DIP-15836S|pubmed:22266942|pubmed:DIP-17369S|pubmed:25435325	dip	dip:MI:1147|MI:0114|MI:0071|MI:0826
6950	22948	TCP1	CCT5	Chaperome	HSP60	Chaperome	HSP60	MI:0004|MI:0276	MI:0004|MI:0276	met_pub_multiple	pubmed:16085932|pubmed:16097032	biogrid|IntAct	biogrid:MI:0004|||IntAct:MI:0276
9531	126393	BAG3	HSPB6	Chaperome	HSP70	Chaperome	sHSP	MI:0004|MI:1112|MI:0397	MI:0004|MI:1112|MI:0397	binary_met_pub_multiple	pubmed:23824909|pubmed:26186194|pubmed:unassigned1304	biogrid|IntAct	biogrid:MI:0004|||IntAct:MI:1112|||IntAct:MI:0397
26353	3316	HSPB8	HSPB2	Chaperome	sHSP	Chaperome	sHSP	MI:0018|MI:0004|MI:0007|MI:0055	MI:0018|MI:0004|MI:0007|MI:0055	binary_met_pub_multiple	pubmed:14594798|pubmed:11342557	biogrid|IntAct	biogrid:MI:0018|||biogrid:MI:0004|||IntAct:MI:0018|||IntAct:MI:0007|||IntAct:MI:0055
3308	6449	HSPA4	SGTA	Chaperome	HSP70	Chaperome	TPR	MI:0047|MI:0004|MI:0096	MI:0047|MI:0004|MI:0096	binary_met_pub_multiple	pubmed:12482202|pubmed:16777091|pubmed:24753260	biogrid	biogrid:MI:0047|||biogrid:MI:0004|||biogrid:MI:0096
3316	9531	HSPB2	BAG3	Chaperome	sHSP	Chaperome	HSP70	MI:1112|MI:0397	MI:1112|MI:0397	binary_met_multiple	pubmed:unassigned1304	IntAct	IntAct:MI:1112|||IntAct:MI:0397
10273	3320	STUB1	HSP90AA1	Chaperome	TPR	Chaperome	HSP90	MI:0004|MI:0096|MI:0415|MI:0018|MI:0686|MI:0049	MI:0004|MI:0415|MI:0018|MI:0049|MI:0096	binary_met_pub_multiple	pubmed:17324930|pubmed:16307917|pubmed:15538384|pubmed:11146632|pubmed:19196961|pubmed:17317785|pubmed:21454478|pubmed:20618441|pubmed:20146531|pubmed:19913553|pubmed:20704274|pubmed:18784277|pubmed:12574167|pubmed:18818696|pubmed:16275660|pubmed:16293251|pubmed:16207813|pubmed:22824801|pubmed:15001357|pubmed:21325980|pubmed:20661446|pubmed:23256568|pubmed:23344957|pubmed:19875381|pubmed:21360678…	biogrid|IntAct|UniProt	biogrid:MI:0004|||biogrid:MI:0096|||biogrid:MI:0415|||biogrid:MI:0018|||biogrid:MI:0686|||IntAct:MI:0049|||IntAct:MI:0096|||IntAct:MI:0018|||UniProt:MI:0096
51112	51112	TTC15	TTC15	Chaperome	TPR	Chaperome	TPR	MI:0018|MI:0004	MI:0018|MI:0004	binary_met_multiple	pubmed:21525244	biogrid	biogrid:MI:0018|||biogrid:MI:0004
3315	10273	HSPB1	STUB1	Chaperome	sHSP	Chaperome	TPR	MI:0018|MI:0097	MI:0018|MI:0097	binary_met_multiple	pubmed:25277244	biogrid|IntAct	biogrid:MI:0018|||IntAct:MI:0097
10513	285755	APPBP2	PPIL6	Chaperome	TPR	Chaperome	HSP90	MI:1112|MI:0397	MI:1112|MI:0397	binary_met_multiple	pubmed:unassigned1304	IntAct	IntAct:MI:1112|||IntAct:MI:0397
3437	439996	IFIT3	IFIT1L	Chaperome	TPR	Chaperome	TPR	MI:0004|MI:1112|MI:0397	MI:0004|MI:1112|MI:0397	binary_met_pub_multiple	pubmed:21642987|pubmed:unassigned1304	biogrid|IntAct	biogrid:MI:0004|||IntAct:MI:1112|||IntAct:MI:0397
3437	3437	IFIT3	IFIT3	Chaperome	TPR	Chaperome	TPR	MI:0018|MI:0398|MI:0397|MI:0007	MI:0018|MI:0007|MI:0398|MI:0397	binary_met_pub_multiple	pubmed:16189514|pubmed:21163940|pubmed:21642987	biogrid|IntAct	biogrid:MI:0018|||IntAct:MI:0398|||IntAct:MI:0397|||IntAct:MI:0007
3315	51340	HSPB1	CRNKL1	Chaperome	sHSP	Chaperome	TPR	MI:0018|MI:0097	MI:0018|MI:0097	binary_met_multiple	pubmed:25277244	biogrid|IntAct	biogrid:MI:0018|||IntAct:MI:0097
3315	1409	HSPB1	CRYAA	Chaperome	sHSP	Chaperome	sHSP	MI:0018|MI:0004	MI:0018|MI:0004	binary_met_pub_multiple	pubmed:11700327|pubmed:12601044	biogrid	biogrid:MI:0018|||biogrid:MI:0004
126393	1410	HSPB6	CRYAB	Chaperome	sHSP	Chaperome	sHSP	MI:1112|MI:0397	MI:1112|MI:0397	binary_met_multiple	pubmed:unassigned1304	IntAct	IntAct:MI:1112|||IntAct:MI:0397
3315	3315	HSPB1	HSPB1	Chaperome	sHSP	Chaperome	sHSP	MI:0018|MI:0096|MI:0097|MI:0729	MI:0018|MI:0096|MI:0097|MI:0729	binary_met_pub_multiple	pubmed:22365833|pubmed:10383393|pubmed:25277244|pubmed:11003656|pubmed:25036637	biogrid|MINT|IntAct	biogrid:MI:0018|||biogrid:MI:0096|||MINT:MI:0096|||MINT:MI:0018|||IntAct:MI:0097|||IntAct:MI:0729
26353	1410	HSPB8	CRYAB	Chaperome	sHSP	Chaperome	sHSP	MI:0018|MI:0055	MI:0018|MI:0055	binary_met_multiple	pubmed:16225851	biogrid|IntAct	biogrid:MI:0018|||biogrid:MI:0055|||IntAct:MI:0018|||IntAct:MI:0055
1409	1409	CRYAA	CRYAA	Chaperome	sHSP	Chaperome	sHSP	MI:0018|MI:0096|MI:0004	MI:0018|MI:0096|MI:0004	binary_met_pub_multiple	pubmed:11700327|pubmed:17724207|pubmed:12601044|pubmed:22427585|pubmed:18639655|pubmed:25416956|pubmed:22085609	biogrid	biogrid:MI:0018|||biogrid:MI:0096|||biogrid:MI:0004
10513	79836	APPBP2	LONRF3	Chaperome	TPR	Chaperome	TPR	MI:0018|MI:1112|MI:0397|MI:1356	MI:0018|MI:1112|MI:0397|MI:1356	binary_met_multiple	pubmed:25416956	biogrid|IntAct	biogrid:MI:0018|||IntAct:MI:1112|||IntAct:MI:0397|||IntAct:MI:1356
7415	7415	VCP	VCP	Chaperome	HSP100	Chaperome	HSP100	MI:0004|MI:0096|MI:0018|MI:0114|MI:0397|MI:0020|MI:1246|MI:0872|MI:0410	MI:0004|MI:0018|MI:0114|MI:0397|MI:0020|MI:1246|MI:0872|MI:0410|MI:0096	binary_met_pub_multiple	pubmed:17525332|pubmed:16621797|pubmed:22270372|pubmed:23383273|pubmed:18044963|pubmed:25416956|pubmed:20512113|pubmed:26849035|pubmed:26822609|pubmed:DIP-16390S|pubmed:DIP-18021S|pubmed:DIP-18123S|pubmed:24055316|pubmed:26712278	biogrid|MINT|IntAct|dip	biogrid:MI:0004|||biogrid:MI:0096|||biogrid:MI:0018|||MINT:MI:0114|||IntAct:MI:0397|||MINT:MI:0020|||MINT:MI:1246|||dip:MI:0114|MI:0872|MI:0410
3315	3308	HSPB1	HSPA4	Chaperome	sHSP	Chaperome	HSP70	MI:0018|MI:0097	MI:0018|MI:0097	binary_met_multiple	pubmed:25277244	biogrid|IntAct	biogrid:MI:0018|||IntAct:MI:0097
3312	10963	HSPA8	STIP1	Chaperome	HSP70	Chaperome	TPR	MI:0047|MI:0096	MI:0047|MI:0096	binary_met_pub_multiple	pubmed:9774640|pubmed:10567422|pubmed:11093761	biogrid	biogrid:MI:0047|||biogrid:MI:0096
3312	9531	HSPA8	BAG3	Chaperome	HSP70	Chaperome	HSP70	MI:0018|MI:0096|MI:0004	MI:0018|MI:0096|MI:0004	binary_met_pub_multiple	pubmed:9873016|pubmed:21233200|pubmed:21423662|pubmed:23824909|pubmed:25036637|pubmed:25416956|pubmed:26496610	biogrid	biogrid:MI:0018|||biogrid:MI:0096|||biogrid:MI:0004
3315	3309	HSPB1	HSPA5	Chaperome	sHSP	Chaperome	HSP70	MI:0018|MI:0097	MI:0018|MI:0097	binary_met_multiple	pubmed:25277244	biogrid|IntAct	biogrid:MI:0018|||IntAct:MI:0097
3320	10728	HSP90AA1	PTGES3	Chaperome	HSP90	Chaperome	HSP90	MI:0096|MI:0004|MI:0018|MI:0090|MI:0729	MI:0096|MI:0018|MI:0090|MI:0729|MI:0004	binary_met_pub_multiple	pubmed:11812147|pubmed:20159553|pubmed:15916966|pubmed:20039095|pubmed:22315411|pubmed:14761955|pubmed:20661446|pubmed:22729780|pubmed:19875381|pubmed:23022381|pubmed:9817749|pubmed:21988832|pubmed:10811660|pubmed:11447118|pubmed:22806877|pubmed:18172314|pubmed:10642522|pubmed:16565516|pubmed:19996313|pubmed:19740745|pubmed:20048054|pubmed:18285346|pubmed:16289154|pubmed:14987994|pubmed:26804907|…	biogrid|UniProt|IntAct	biogrid:MI:0096|||biogrid:MI:0004|||biogrid:MI:0018|||biogrid:MI:0090|||UniProt:MI:0018|||IntAct:MI:0018|||IntAct:MI:0729
51060	54557	TXNDC12	SGTB	Chaperome	ER	Chaperome	TPR	MI:0018|MI:1112|MI:0397|MI:1356	MI:0018|MI:1112|MI:0397|MI:1356	binary_met_multiple	pubmed:25416956	biogrid|IntAct	biogrid:MI:0018|||IntAct:MI:1112|||IntAct:MI:0397|||IntAct:MI:1356
3326	10273	HSP90AB1	STUB1	Chaperome	HSP90	Chaperome	TPR	MI:0004|MI:0007|MI:0065|MI:0071	MI:0004|MI:0065|MI:0071|MI:0007	binary_met_pub_multiple	pubmed:25036637|pubmed:16293251|pubmed:20618441	biogrid|MINT	biogrid:MI:0004|||MINT:MI:0007|||MINT:MI:0065|||MINT:MI:0071
573	3312	BAG1	HSPA8	Chaperome	HSP70	Chaperome	HSP70	MI:0018|MI:0096|MI:0004|MI:0686|MI:0107|MI:0081	MI:0018|MI:0096|MI:0004|MI:0107|MI:0081	binary_met_pub_multiple	pubmed:9305631|pubmed:9873016|pubmed:17954934|pubmed:12297498|pubmed:20675402|pubmed:11741305|pubmed:10671488|pubmed:12874020|pubmed:14978028|pubmed:19800331|pubmed:9774640|pubmed:25416956|pubmed:25535373	biogrid|MINT	biogrid:MI:0018|||biogrid:MI:0096|||biogrid:MI:0004|||biogrid:MI:0686|||MINT:MI:0107|||MINT:MI:0081
6449	7917	SGTA	BAG6	Chaperome	TPR	Chaperome	HSP70	MI:0004|MI:0096|MI:0018|MI:1112|MI:0397|MI:1356	MI:0004|MI:0018|MI:1112|MI:0397|MI:1356|MI:0096	binary_met_pub_multiple	pubmed:16777091|pubmed:23246001|pubmed:23533635|pubmed:25036637|pubmed:25416956|pubmed:25415308|pubmed:24424410|pubmed:14667819|pubmed:unassigned1304	biogrid|IntAct	biogrid:MI:0004|||biogrid:MI:0096|||biogrid:MI:0018|||IntAct:MI:0018|||IntAct:MI:1112|||IntAct:MI:0397|||IntAct:MI:1356
2288	3326	FKBP4	HSP90AB1	Chaperome	HSP90	Chaperome	HSP90	MI:0004|MI:0729|MI:0006|MI:0028	MI:0004|MI:0028|MI:0729|MI:0006	binary_met_pub_multiple	pubmed:25036637|pubmed:DIP-15323S|pubmed:21730179|pubmed:DIP-14613S|pubmed:21170051	biogrid|IntAct|dip	biogrid:MI:0004|||IntAct:MI:0729|||dip:MI:0006|MI:0028
7415	10953	VCP	TOMM34	Chaperome	HSP100	Chaperome	TPR	MI:0096|MI:0004|MI:0018	MI:0096|MI:0018|MI:0004	binary_met_multiple	pubmed:11913976	biogrid	biogrid:MI:0096|||biogrid:MI:0004|||biogrid:MI:0018
3315	3831	HSPB1	KLC1	Chaperome	sHSP	Chaperome	TPR	MI:0018|MI:0097	MI:0018|MI:0097	binary_met_multiple	pubmed:25277244	biogrid|IntAct	biogrid:MI:0018|||IntAct:MI:0097
8195	79738	MKKS	BBS10	Chaperome	HSP60	Chaperome	HSP60	MI:0007|MI:0071	MI:0007|MI:0071	met_pub_multiple	pubmed:20080638|pubmed:DIP-16085S	IntAct|dip	IntAct:MI:0007|||IntAct:MI:0071|||dip:MI:0007
1409	3316	CRYAA	HSPB2	Chaperome	sHSP	Chaperome	sHSP	MI:0018|MI:0004	MI:0018|MI:0004	binary_met_multiple	pubmed:12601044	biogrid	biogrid:MI:0018|||biogrid:MI:0004

## Sheet: TABLE S2D_subgroup PPI count
S2 TABLE. PROTEOSTASIS NETWORK (PN) PROTEIN PROTEIN INTERACTIONS (PPIs)
Human physical protein-protein interactions (PPIs) were obtained for 332 human chaperome members from curated public databases reporting human PPIs with PSI-MI method annotations (IntAct, BioGrid, MINT, DIP). Downloaded on 23 Dec 2016.
Gene ID and symbol, chaperome functional ontology annotation levels 1 and 2, interaction detection method as annotated in the database and unique methods per PPI following our curation, curation evidence level, PMIDs, reporting databases and respective MI methods IDs are indicated.
TAB S2A
SE-CHAP: 666 curated physical human protein - protein interactions between 220 chaperome members supported by any number of evidence, including interactions reported only by a single study (PMID).
TAB S2B
ME-CHAP: 222 curated high-confidence physical human protein - protein interactions between 128 chaperome members supported by multiple pieces of evidence, including interactions reported by multiple methods and / or studies (PMIDs).
TAB S2C
MM-CHAP: 132 curated high-confidence physical human protein - protein interactions between 96 chaperome members supported by multiple pieces of evidence, including only interactions reported by multiple methods.
TAB S2D
ME-CHAP chaperome family #PPI: protein - protein interaction counts among different chaperones within each families
Level2_A	Level2_B	PPI count
sHSP	sHSP	16
TPR	TPR	24
HSP70	HSP70	18
HSP40	HSP40	1
ER	ER	9
HSP100	HSP100	2
MITO	MITO	0
HSP60	HSP60	10
PFD	PFD	5
HSP90	HSP90	26
